# Supplementary material for: Integrative analysis of long noncoding RNA and mRNA reveals candidate lncRNAs responsible for meat quality at different physiological stages in Gushi chicken
Source: PLoS One. 2019 Apr 9;14(4):e0215006. doi: 10.1371/journal.pone.0215006 (PMC6456248; doi:10.1371/journal.pone.0215006)
Supplement: S1 Table — (XLSX) [file pone.0215006.s001.xlsx]

## Sheet: Sheet1
S1 Table. Cis target genes of lncRNAs
lncRNA_ID	mRNA_ID	Target_gene_name
ALDBGALG0000000003	ENSGALG00000012438	SBF1
ALDBGALG0000000003	ENSGALG00000025883	--
ALDBGALG0000000003	ENSGALG00000023981	LMF2
ALDBGALG0000000003	ENSGALG00000013811	NCAPH2
ALDBGALG0000000003	ENSGALG00000028368	IRF5
ALDBGALG0000000003	ENSGALG00000013823	TNPO3
ALDBGALG0000000003	ENSGALG00000007910	SMO
ALDBGALG0000000003	ENSGALG00000007960	AHCYL2
ALDBGALG0000000003	ENSGALG00000026181	STRIP2
ALDBGALG0000000003	ENSGALG00000007973	F
ALDBGALG0000000547	ENSGALG00000023876	PRKCQ
ALDBGALG0000000599	ENSGALG00000009698	SLC38A1
ALDBGALG0000000599	ENSGALG00000008497	SLC38A2
ALDBGALG0000000599	ENSGALG00000009730	SLC38A4
ALDBGALG0000000099	ENSGALG00000010177	ZFC3H1
ALDBGALG0000000099	ENSGALG00000027799	TMEM19
ALDBGALG0000000099	ENSGALG00000010183	RAB21
ALDBGALG0000000099	ENSGALG00000010190	TBC1D15
ALDBGALG0000000099	ENSGALG00000010198	TPH2
ALDBGALG0000000119	ENSGALG00000011285	-
ALDBGALG0000000119	ENSGALG00000011292	UBE2N
ALDBGALG0000000119	ENSGALG00000011293	MRPL42
ALDBGALG0000000119	ENSGALG00000011295	SOCS2
ALDBGALG0000000119	ENSGALG00000011297	CRADD
ALDBGALG0000000198	ENSGALG00000014342	TEAD4
ALDBGALG0000000198	ENSGALG00000013424	TULP3
ALDBGALG0000000198	ENSGALG00000013422	C12ORF32
ALDBGALG0000000198	ENSGALG00000013420	FOXM1
ALDBGALG0000000198	ENSGALG00000014335	ITFG2
ALDBGALG0000000198	ENSGALG00000014331	FKBP4
ALDBGALG0000000198	ENSGALG00000014330	NECAP1
ALDBGALG0000000223	ENSGALG00000015087	LSAMP
ALDBGALG0000000223	ENSGALG00000015089	GAP43
ALDBGALG0000000296	ENSGALG00000015821	CCT8
ALDBGALG0000000296	ENSGALG00000015822	MAP3K7CL
ALDBGALG0000000296	ENSGALG00000015828	BACH1
ALDBGALG0000000296	ENSGALG00000015835	GRIK1
ALDBGALG0000000325	ENSGALG00000016202	HSF2BP
ALDBGALG0000000325	ENSGALG00000022808	RRP1B
ALDBGALG0000000325	ENSGALG00000016205	PDXK
ALDBGALG0000000325	ENSGALG00000016206	AGPAT3
ALDBGALG0000000333	ENSGALG00000016226	CASK
ALDBGALG0000000333	ENSGALG00000016228	NYX
ALDBGALG0000000333	ENSGALG00000016231	DDX3X
ALDBGALG0000000333	ENSGALG00000016232	RPL8
ALDBGALG0000000333	ENSGALG00000016236	-
ALDBGALG0000000918	ENSGALG00000016728	RP2
ALDBGALG0000000918	ENSGALG00000016734	SLC9A7
ALDBGALG0000000918	ENSGALG00000021891	--
ALDBGALG0000000918	ENSGALG00000016735	TUBGCP5
ALDBGALG0000000918	ENSGALG00000016736	CYFIP1
ALDBGALG0000000931	ENSGALG00000016791	SLC9A2
ALDBGALG0000000931	ENSGALG00000016792	MFSD9
ALDBGALG0000000931	ENSGALG00000028951	TMEM182
ALDBGALG0000000931	ENSGALG00000026018	--
ALDBGALG0000001104	ENSGALG00000004624	MYO5A
ALDBGALG0000001104	ENSGALG00000004641	MYO5C
ALDBGALG0000001104	ENSGALG00000004690	MAPK6
ALDBGALG0000001219	ENSGALG00000007410	IGDCC4
ALDBGALG0000001219	ENSGALG00000007437	DPP8
ALDBGALG0000001219	ENSGALG00000007481	PTPLAD1
ALDBGALG0000001219	ENSGALG00000007491	C10H15ORF44
ALDBGALG0000001219	ENSGALG00000007495	SLC24A1
ALDBGALG0000001219	ENSGALG00000007500	DENND4A
ALDBGALG0000001219	ENSGALG00000007615	RAB11A
ALDBGALG0000001219	ENSGALG00000007631	MEGF11
ALDBGALG0000001290	ENSGALG00000000713	ZFHX3
ALDBGALG0000001290	ENSGALG00000019806	--
ALDBGALG0000001290	ENSGALG00000019805	--
ALDBGALG0000001290	ENSGALG00000019804	--
ALDBGALG0000001290	ENSGALG00000000787	DHX38
ALDBGALG0000001290	ENSGALG00000000802	DHODH
ALDBGALG0000001290	ENSGALG00000000811	IST1
ALDBGALG0000001290	ENSGALG00000000817	ZNF821
ALDBGALG0000001290	ENSGALG00000028253	ATXN1L
ALDBGALG0000001290	ENSGALG00000000848	AP1G1
ALDBGALG0000001625	ENSGALG00000004460	FOXK1
ALDBGALG0000001625	ENSGALG00000025659	--
ALDBGALG0000001625	ENSGALG00000004471	AP5Z1
ALDBGALG0000001625	ENSGALG00000004504	RADIL
ALDBGALG0000001625	ENSGALG00000004530	MMD2
ALDBGALG0000001625	ENSGALG00000004557	WIPI2
ALDBGALG0000001625	ENSGALG00000010497	SLC29A4
ALDBGALG0000001625	ENSGALG00000004561	TNRC18
ALDBGALG0000001625	ENSGALG00000004611	FBXL18
ALDBGALG0000001625	ENSGALG00000009621	ACTB
ALDBGALG0000001625	ENSGALG00000027736	--
ALDBGALG0000001952	ENSGALG00000028134	MYH1B
ALDBGALG0000001952	ENSGALG00000028896	MYH1E
ALDBGALG0000001952	ENSGALG00000027177	MYH1C
ALDBGALG0000001952	ENSGALG00000028612	-
ALDBGALG0000001952	ENSGALG00000013382	SCO1
ALDBGALG0000001952	ENSGALG00000028751	TMEM220
ALDBGALG0000001952	ENSGALG00000025352	--
ALDBGALG0000001952	ENSGALG00000001001	MAP2K4
ALDBGALG0000001940	ENSGALG00000021399	-
ALDBGALG0000001940	ENSGALG00000021395	-
ALDBGALG0000001940	ENSGALG00000004333	ABCA5
ALDBGALG0000001940	ENSGALG00000004370	MAP2K6
ALDBGALG0000002056	ENSGALG00000023632	--
ALDBGALG0000002056	ENSGALG00000028282	-
ALDBGALG0000002056	ENSGALG00000026155	--
ALDBGALG0000002056	ENSGALG00000004931	-
ALDBGALG0000002056	ENSGALG00000004934	CDC25A
ALDBGALG0000002056	ENSGALG00000025364	--
ALDBGALG0000002056	ENSGALG00000021838	--
ALDBGALG0000002056	ENSGALG00000004938	MAP4
ALDBGALG0000002056	ENSGALG00000005027	DHX30
ALDBGALG0000002064	ENSGALG00000005259	VIPR1
ALDBGALG0000002064	ENSGALG00000025188	--
ALDBGALG0000002064	ENSGALG00000005268	SEC22C
ALDBGALG0000002064	ENSGALG00000005282	NKTR
ALDBGALG0000002611	ENSGALG00000019585	--
ALDBGALG0000002611	ENSGALG00000012671	PRL
ALDBGALG0000002353	ENSGALG00000015404	-
ALDBGALG0000002353	ENSGALG00000014432	RPS20
ALDBGALG0000002353	ENSGALG00000025635	--
ALDBGALG0000002353	ENSGALG00000015406	c-mos
ALDBGALG0000002353	ENSGALG00000015407	PLAG1
ALDBGALG0000002353	ENSGALG00000015416	SDR16C5
ALDBGALG0000002353	ENSGALG00000022827	SDR16C5
ALDBGALG0000002353	ENSGALG00000015419	PENK
ALDBGALG0000002376	ENSGALG00000015732	PKIA
ALDBGALG0000002376	ENSGALG00000015734	ZC2HC1A
ALDBGALG0000002376	ENSGALG00000022798	IL7
ALDBGALG0000002811	ENSGALG00000016390	ZHX2
ALDBGALG0000002811	ENSGALG00000027485	--
ALDBGALG0000002811	ENSGALG00000016386	DERL1
ALDBGALG0000002811	ENSGALG00000016383	TBC1D31
ALDBGALG0000002811	ENSGALG00000028280	FAM83A
ALDBGALG0000002811	ENSGALG00000016380	--
ALDBGALG0000002811	ENSGALG00000016378	ZHX1
ALDBGALG0000002811	ENSGALG00000016373	ATAD2
ALDBGALG0000002811	ENSGALG00000016372	WDYHV1
ALDBGALG0000002811	ENSGALG00000016369	FBXO32
ALDBGALG0000002870	ENSGALG00000003681	TOP1
ALDBGALG0000003195	ENSGALG00000014652	KIAA0907
ALDBGALG0000003195	ENSGALG00000019789	EFCAB12
ALDBGALG0000003195	ENSGALG00000014653	HORMAD1
ALDBGALG0000003210	ENSGALG00000014653	HORMAD1
ALDBGALG0000003195	ENSGALG00000014640	GOLPH3L
ALDBGALG0000003210	ENSGALG00000014640	GOLPH3L
ALDBGALG0000003195	ENSGALG00000026565	ENSA
ALDBGALG0000003210	ENSGALG00000026565	ENSA
ALDBGALG0000003195	ENSGALG00000028249	MCL1
ALDBGALG0000003210	ENSGALG00000028249	MCL1
ALDBGALG0000003195	ENSGALG00000026218	TARS2
ALDBGALG0000003210	ENSGALG00000026218	TARS2
ALDBGALG0000003195	ENSGALG00000014656	RPRD2
ALDBGALG0000003210	ENSGALG00000014656	RPRD2
ALDBGALG0000003195	ENSGALG00000028205	PRPF3
ALDBGALG0000003210	ENSGALG00000028205	PRPF3
ALDBGALG0000003195	ENSGALG00000000456	MRPS21
ALDBGALG0000003210	ENSGALG00000000456	MRPS21
ALDBGALG0000003195	ENSGALG00000028764	CA14
ALDBGALG0000003210	ENSGALG00000028764	CA14
ALDBGALG0000003195	ENSGALG00000028838	APH1A
ALDBGALG0000003210	ENSGALG00000028838	APH1A
ALDBGALG0000003195	ENSGALG00000018702	--
ALDBGALG0000003195	ENSGALG00000010507	FCRL2
ALDBGALG0000003195	ENSGALG00000028795	CADM3
ALDBGALG0000003195	ENSGALG00000027054	ACKR1
ALDBGALG0000003195	ENSGALG00000022137	CRP
ALDBGALG0000003195	ENSGALG00000028854	DUSP23
ALDBGALG0000003195	ENSGALG00000022603	IGSF9
ALDBGALG0000003210	ENSGALG00000018702	--
ALDBGALG0000003210	ENSGALG00000010507	FCRL2
ALDBGALG0000003210	ENSGALG00000028795	CADM3
ALDBGALG0000003210	ENSGALG00000027054	ACKR1
ALDBGALG0000003210	ENSGALG00000022137	CRP
ALDBGALG0000003210	ENSGALG00000028854	DUSP23
ALDBGALG0000003210	ENSGALG00000022603	IGSF9
ALDBGALG0000003554	ENSGALG00000015313	PDSS2
ALDBGALG0000003554	ENSGALG00000015314	BEND3
ALDBGALG0000003554	ENSGALG00000015316	C3H6ORF203
ALDBGALG0000003554	ENSGALG00000015338	QRSL1
ALDBGALG0000003554	ENSGALG00000015343	RTN4IP1
ALDBGALG0000003588	ENSGALG00000015903	FILIP1
ALDBGALG0000003588	ENSGALG00000015904	TMEM30A
ALDBGALG0000003588	ENSGALG00000015906	COX7A2
ALDBGALG0000003588	ENSGALG00000015908	COL12A1
ALDBGALG0000003901	ENSGALG00000016304	LRRC1
ALDBGALG0000003901	ENSGALG00000019896	-
ALDBGALG0000003901	ENSGALG00000016309	KLHL31
ALDBGALG0000003901	ENSGALG00000016313	GCLC
ALDBGALG0000003904	ENSGALG00000016342	MYOM2
ALDBGALG0000003904	ENSGALG00000022887	KBTBD11
ALDBGALG0000003904	ENSGALG00000016350	ARHGEF10
ALDBGALG0000003646	ENSGALG00000016475	-
ALDBGALG0000003646	ENSGALG00000016476	TTC32
ALDBGALG0000003646	ENSGALG00000016477	WDR35
ALDBGALG0000003646	ENSGALG00000016478	MATN3
ALDBGALG0000003646	ENSGALG00000016479	LAPTM4A
ALDBGALG0000004098	ENSGALG00000010628	ACSL1
ALDBGALG0000004098	ENSGALG00000020210	MLF1IP
ALDBGALG0000004098	ENSGALG00000010636	CCDC111
ALDBGALG0000004098	ENSGALG00000010638	CASP3
ALDBGALG0000004098	ENSGALG00000010642	IRF2
ALDBGALG0000004098	ENSGALG00000010645	ENPP6
ALDBGALG0000004098	ENSGALG00000010646	STOX2
ALDBGALG0000004424	ENSGALG00000020160	ADH6
ALDBGALG0000004424	ENSGALG00000012250	-
ALDBGALG0000004424	ENSGALG00000012264	TRMT10A
ALDBGALG0000004424	ENSGALG00000012271	MTTP
ALDBGALG0000004424	ENSGALG00000000056	DAPP1
ALDBGALG0000004424	ENSGALG00000000055	LAMTOR3
ALDBGALG0000004424	ENSGALG00000014026	DNAJB14
ALDBGALG0000004424	ENSGALG00000014023	H2AFZ
ALDBGALG0000004424	ENSGALG00000000593	-
ALDBGALG0000004443	ENSGALG00000014286	PDS5A
ALDBGALG0000004443	ENSGALG00000014290	UBE2K
ALDBGALG0000004443	ENSGALG00000014321	SMIM14
ALDBGALG0000004443	ENSGALG00000014320	UGDH
ALDBGALG0000004212	ENSGALG00000014971	SLC2A9
ALDBGALG0000004212	ENSGALG00000014975	DRD5
ALDBGALG0000004212	ENSGALG00000014987	OTOP1
ALDBGALG0000004212	ENSGALG00000014992	TMEM128
ALDBGALG0000004212	ENSGALG00000015000	LYAR
ALDBGALG0000004212	ENSGALG00000015009	ZBTB49
ALDBGALG0000004212	ENSGALG00000015010	NSG1
ALDBGALG0000004212	ENSGALG00000015012	STX18
ALDBGALG0000004536	ENSGALG00000006583	LSP1
ALDBGALG0000004536	ENSGALG00000006591	TNNI2
ALDBGALG0000004536	ENSGALG00000006602	SYT8
ALDBGALG0000004536	ENSGALG00000006608	-
ALDBGALG0000004536	ENSGALG00000006613	CTSD
ALDBGALG0000004536	ENSGALG00000020497	IFITM10
ALDBGALG0000004536	ENSGALG00000006647	DUSP8
ALDBGALG0000004817	ENSGALG00000010665	FOXN3
ALDBGALG0000004817	ENSGALG00000020402	EFCAB11
ALDBGALG0000004817	ENSGALG00000010669	TDP1
ALDBGALG0000004644	ENSGALG00000011368	ZNF839
ALDBGALG0000004644	ENSGALG00000011372	CINP
ALDBGALG0000004644	ENSGALG00000011373	TECPR2
ALDBGALG0000004644	ENSGALG00000011376	ANKRD9
ALDBGALG0000004644	ENSGALG00000011384	RCOR1
ALDBGALG0000005266	ENSGALG00000021038	--
ALDBGALG0000005266	ENSGALG00000003938	COPS8
ALDBGALG0000005266	ENSGALG00000021031	CXCR7
ALDBGALG0000005266	ENSGALG00000003980	IQCA1
ALDBGALG0000005152	ENSGALG00000008674	RAPH1
ALDBGALG0000005152	ENSGALG00000008714	ABI2
ALDBGALG0000005152	ENSGALG00000008730	CYP20A1
ALDBGALG0000005152	ENSGALG00000008738	-
ALDBGALG0000005152	ENSGALG00000008786	NBEAL1
ALDBGALG0000005198	ENSGALG00000011677	HSPBAP1
ALDBGALG0000005199	ENSGALG00000011677	HSPBAP1
ALDBGALG0000005198	ENSGALG00000011679	DIRC2
ALDBGALG0000005199	ENSGALG00000011679	DIRC2
ALDBGALG0000005198	ENSGALG00000028061	--
ALDBGALG0000005198	ENSGALG00000011686	SEMA5B
ALDBGALG0000005199	ENSGALG00000028061	--
ALDBGALG0000005199	ENSGALG00000011686	SEMA5B
ALDBGALG0000005463	ENSGALG00000003324	PRRX1
ALDBGALG0000005463	ENSGALG00000003329	GORAB
ALDBGALG0000005463	ENSGALG00000003334	METTL11B
ALDBGALG0000005463	ENSGALG00000021047	KIFAP3
ALDBGALG0000005463	ENSGALG00000021041	SCYL3
ALDBGALG0000005381	ENSGALG00000004587	RC3H1
ALDBGALG0000005381	ENSGALG00000004591	SERPINC1
ALDBGALG0000005381	ENSGALG00000004597	ZBTB37
ALDBGALG0000005381	ENSGALG00000024984	--
ALDBGALG0000005381	ENSGALG00000025166	--
ALDBGALG0000005381	ENSGALG00000017870	--
ALDBGALG0000005381	ENSGALG00000017871	--
ALDBGALG0000005381	ENSGALG00000017872	--
ALDBGALG0000005381	ENSGALG00000025527	--
ALDBGALG0000005381	ENSGALG00000025627	--
ALDBGALG0000005381	ENSGALG00000025668	--
ALDBGALG0000005381	ENSGALG00000004607	HEBP2
ALDBGALG0000005381	ENSGALG00000004614	NPL
ALDBGALG0000005381	ENSGALG00000025287	--
ALDBGALG0000005381	ENSGALG00000004620	LAMC1
ALDBGALG0000005381	ENSGALG00000025245	--
ALDBGALG0000005381	ENSGALG00000028773	Gga.52643
ALDBGALG0000005381	ENSGALG00000004627	LAMC2
ALDBGALG0000005381	ENSGALG00000004642	NMNAT2
ALDBGALG0000005492	ENSGALG00000006113	ZNF326
ALDBGALG0000005492	ENSGALG00000020805	LRRC8D
ALDBGALG0000005492	ENSGALG00000006170	LRRC8C
ALDBGALG0000005492	ENSGALG00000006167	LRRC8B
ALDBGALG0000005492	ENSGALG00000006188	CCBL2
ALDBGALG0000005421	ENSGALG00000010140	EIF2B3
ALDBGALG0000005421	ENSGALG00000010203	-
ALDBGALG0000005421	ENSGALG00000010217	HECTD3
ALDBGALG0000005421	ENSGALG00000010219	UROD
ALDBGALG0000005421	ENSGALG00000010221	ZSWIM5
ALDBGALG0000005421	ENSGALG00000028221	-
ALDBGALG0000005421	ENSGALG00000023348	HPDL
ALDBGALG0000005421	ENSGALG00000010226	MUTYH
ALDBGALG0000005421	ENSGALG00000010228	TOE1
ALDBGALG0000005421	ENSGALG00000010230	TESK2
ALDBGALG0000005669	ENSGALG00000004966	NYAP2
ALDBGALG0000005669	ENSGALG00000004959	IRS1
ALDBGALG0000005602	ENSGALG00000007919	EIF4E2
ALDBGALG0000005602	ENSGALG00000008069	-
ALDBGALG0000005602	ENSGALG00000020738	-
ALDBGALG0000005602	ENSGALG00000008178	-
ALDBGALG0000005602	ENSGALG00000008283	-
ALDBGALG0000005602	ENSGALG00000008321	RNPEPL1
ALDBGALG0000005602	ENSGALG00000008369	ABCC5
ALDBGALG0000005602	ENSGALG00000008376	EIF2B5
ALDBGALG0000005602	ENSGALG00000008414	DVL3
ALDBGALG0000005602	ENSGALG00000008432	AP2M1
ALDBGALG0000005689	ENSGALG00000025876	Tpo
ALDBGALG0000005689	ENSGALG00000008534	POLR2H
ALDBGALG0000005689	ENSGALG00000008537	EPHB3
ALDBGALG0000005689	ENSGALG00000027473	--
ALDBGALG0000005689	ENSGALG00000008545	SENP5
ALDBGALG0000005689	ENSGALG00000008601	AHSG
ALDBGALG0000005689	ENSGALG00000008608	FETUB
ALDBGALG0000005820	ENSGALG00000018479	--
ALDBGALG0000005820	ENSGALG00000014448	CDC37L1
ALDBGALG0000005820	ENSGALG00000014447	AK3
ALDBGALG0000005820	ENSGALG00000015024	RCL1
