# Supplementary material for: Integrative analysis of long noncoding RNA and mRNA reveals candidate lncRNAs responsible for meat quality at different physiological stages in Gushi chicken
Source: PLoS One. 2019 Apr 9;14(4):e0215006. doi: 10.1371/journal.pone.0215006 (PMC6456248; doi:10.1371/journal.pone.0215006)
Supplement: S2 Table — (XLSX) [file pone.0215006.s002.xlsx]

## Sheet: Sheet1
S2 Table.Trans target genes of lncRNAs.
lncRNA_ID	mRNA_ID	Target_gene_name
ALDBGALG0000004212	ENSGALG00000026147	PLVAP
ALDBGALG0000004212	ENSGALG00000008087	CPA1
ALDBGALG0000004212	ENSGALG00000014337	NWD2
ALDBGALG0000004212	ENSGALG00000025966	-
ALDBGALG0000004212	ENSGALG00000010116	DNAH8
ALDBGALG0000004212	ENSGALG00000004689	PKN3
ALDBGALG0000004212	ENSGALG00000010928	IBSP
ALDBGALG0000004212	ENSGALG00000017328	P2RY2
ALDBGALG0000004212	ENSGALG00000026435	WDR54
ALDBGALG0000004212	ENSGALG00000016941	PCDH17
ALDBGALG0000004212	ENSGALG00000010165	TCTE1
ALDBGALG0000004212	ENSGALG00000011865	SMTN
ALDBGALG0000004212	ENSGALG00000012285	BAIAP2L2
ALDBGALG0000004212	ENSGALG00000007758	OSBP2
ALDBGALG0000004212	ENSGALG00000013781	MYH7
ALDBGALG0000004212	ENSGALG00000016148	C2CD2
ALDBGALG0000004212	ENSGALG00000029013	-
ALDBGALG0000004212	ENSGALG00000020359	SIX6
ALDBGALG0000004212	ENSGALG00000003545	CFAP77
ALDBGALG0000004212	ENSGALG00000016499	--
ALDBGALG0000004212	ENSGALG00000013454	HOXB1
ALDBGALG0000004212	ENSGALG00000000630	HAS3
ALDBGALG0000004212	ENSGALG00000005802	FLT4
ALDBGALG0000004212	ENSGALG00000028047	RHOV
ALDBGALG0000004212	ENSGALG00000002954	MBTD1
ALDBGALG0000004212	ENSGALG00000006612	ASXL1
ALDBGALG0000004212	ENSGALG00000004267	SIGIRR
ALDBGALG0000004212	ENSGALG00000022787	-
ALDBGALG0000004212	ENSGALG00000025191	--
ALDBGALG0000004212	ENSGALG00000011148	HHIPL1
ALDBGALG0000004212	ENSGALG00000027202	--
ALDBGALG0000004212	ENSGALG00000021092	-
ALDBGALG0000004212	ENSGALG00000028283	--
ALDBGALG0000004212	ENSGALG00000013194	IRX1
ALDBGALG0000004212	ENSGALG00000016330	angiopoietin-2
ALDBGALG0000004212	ENSGALG00000015140	-
ALDBGALG0000004212	ENSGALG00000008875	PLCB1
ALDBGALG0000004212	ENSGALG00000003814	Dkk-1
ALDBGALG0000004212	ENSGALG00000000556	UTS2
ALDBGALG0000004212	ENSGALG00000006198	LSS
ALDBGALG0000004212	ENSGALG00000001246	PPARGC1B
ALDBGALG0000004212	ENSGALG00000016979	SLC25A30
ALDBGALG0000004212	ENSGALG00000011489	T
ALDBGALG0000004212	ENSGALG00000027732	SPATS2
ALDBGALG0000004212	ENSGALG00000025898	SMAD6
ALDBGALG0000004212	ENSGALG00000015701	-
ALDBGALG0000004212	ENSGALG00000002143	ANKLE2
ALDBGALG0000004212	ENSGALG00000009965	MPL
ALDBGALG0000004212	ENSGALG00000021113	IL-3
ALDBGALG0000004212	ENSGALG00000016142	Mx
ALDBGALG0000004212	ENSGALG00000008352	CKMT1A
ALDBGALG0000004212	ENSGALG00000000742	PIM1
ALDBGALG0000004212	ENSGALG00000026609	-
ALDBGALG0000004212	ENSGALG00000004772	-
ALDBGALG0000004212	ENSGALG00000022295	-
ALDBGALG0000004212	ENSGALG00000025208	--
ALDBGALG0000004212	ENSGALG00000012321	MAP4K5
ALDBGALG0000004212	ENSGALG00000023872	FAM129B
ALDBGALG0000004212	ENSGALG00000012644	FOXD1
ALDBGALG0000004212	ENSGALG00000015924	SLC26A7
ALDBGALG0000004212	ENSGALG00000011612	GC
ALDBGALG0000004212	ENSGALG00000002375	NOTCH1
ALDBGALG0000004212	ENSGALG00000028138	RP1L1
ALDBGALG0000004212	ENSGALG00000010049	PTPRB
ALDBGALG0000004212	ENSGALG00000004900	FAM101B
ALDBGALG0000004212	ENSGALG00000026159	PDLIM7
ALDBGALG0000004212	ENSGALG00000011703	-
ALDBGALG0000004212	ENSGALG00000018386	--
ALDBGALG0000004212	ENSGALG00000009034	ALK
ALDBGALG0000004212	ENSGALG00000006886	Dach2
ALDBGALG0000004212	ENSGALG00000017309	RNF169
ALDBGALG0000004212	ENSGALG00000007762	CREBBP
ALDBGALG0000004212	ENSGALG00000023577	TBX2
ALDBGALG0000004212	ENSGALG00000019679	--
ALDBGALG0000004212	ENSGALG00000028795	CADM3
ALDBGALG0000004212	ENSGALG00000000720	-
ALDBGALG0000004212	ENSGALG00000012654	NFATC1
ALDBGALG0000004212	ENSGALG00000027373	--
ALDBGALG0000004212	ENSGALG00000008610	INO80D
ALDBGALG0000004212	ENSGALG00000008886	ZNF618
ALDBGALG0000004212	ENSGALG00000025245	--
ALDBGALG0000004212	ENSGALG00000019018	ADRB3
ALDBGALG0000004212	ENSGALG00000002389	ITGB4
ALDBGALG0000004212	ENSGALG00000029181	-
ALDBGALG0000004212	ENSGALG00000007645	-
ALDBGALG0000004212	ENSGALG00000006264	KMT2C
ALDBGALG0000004212	ENSGALG00000023612	LZTS2
ALDBGALG0000004212	ENSGALG00000011413	CYP2J2
ALDBGALG0000004212	ENSGALG00000006138	HELZ2
ALDBGALG0000004212	ENSGALG00000027934	FAM19A1
ALDBGALG0000004212	ENSGALG00000001411	SRSF4
ALDBGALG0000004212	ENSGALG00000016679	PKHD1
ALDBGALG0000004212	ENSGALG00000014122	CYB5R3
ALDBGALG0000004212	ENSGALG00000002138	HYAL2
ALDBGALG0000004212	ENSGALG00000015179	CEP78
ALDBGALG0000004212	ENSGALG00000014751	ADAMTS6
ALDBGALG0000004212	ENSGALG00000006802	LAMB2
ALDBGALG0000004212	ENSGALG00000019291	-
ALDBGALG0000004212	ENSGALG00000013776	CEP135
ALDBGALG0000004212	ENSGALG00000028750	STAT2
ALDBGALG0000004212	ENSGALG00000028360	MGAT4C
ALDBGALG0000004212	ENSGALG00000026875	PERM1
ALDBGALG0000004212	ENSGALG00000008891	-
ALDBGALG0000004212	ENSGALG00000004497	-
ALDBGALG0000004212	ENSGALG00000014935	GREB1L
ALDBGALG0000004212	ENSGALG00000002420	EGFL7
ALDBGALG0000004212	ENSGALG00000007208	-
ALDBGALG0000004212	ENSGALG00000025886	SUSD3
ALDBGALG0000004212	ENSGALG00000007417	ARMC4
ALDBGALG0000004212	ENSGALG00000009397	LRRIQ4
ALDBGALG0000004212	ENSGALG00000000568	LGR6
ALDBGALG0000004212	ENSGALG00000004550	PPTC7
ALDBGALG0000004212	ENSGALG00000010272	--
ALDBGALG0000004212	ENSGALG00000012692	SIRT5
ALDBGALG0000004212	ENSGALG00000016321	ICK
ALDBGALG0000004212	ENSGALG00000010020	TTC7A
ALDBGALG0000004212	ENSGALG00000004129	SPP2
ALDBGALG0000004212	ENSGALG00000015428	PSD3
ALDBGALG0000004212	ENSGALG00000011533	XRCC3
ALDBGALG0000004212	ENSGALG00000003426	RHBDL3
ALDBGALG0000004212	ENSGALG00000023415	HMX3
ALDBGALG0000004212	ENSGALG00000012095	C14orf105
ALDBGALG0000004212	ENSGALG00000004760	TMEM116
ALDBGALG0000004212	ENSGALG00000010101	-
ALDBGALG0000004212	ENSGALG00000011487	SHROOM3
ALDBGALG0000004212	ENSGALG00000000850	ROBO4
ALDBGALG0000004212	ENSGALG00000015737	NCAM2
ALDBGALG0000004212	ENSGALG00000023834	JPH2
ALDBGALG0000004212	ENSGALG00000001714	PUSL1
ALDBGALG0000004212	ENSGALG00000025750	--
ALDBGALG0000005463	ENSGALG00000005410	WNT5A
ALDBGALG0000005463	ENSGALG00000004812	FAM129A
ALDBGALG0000005463	ENSGALG00000016406	RPS6KA3
ALDBGALG0000005463	ENSGALG00000010311	NAV3
ALDBGALG0000005463	ENSGALG00000010486	JAKMIP3
ALDBGALG0000005463	ENSGALG00000010716	AGA
ALDBGALG0000005463	ENSGALG00000000362	NAV1
ALDBGALG0000005463	ENSGALG00000008314	ARL8B
ALDBGALG0000005463	ENSGALG00000027550	RGS16
ALDBGALG0000005463	ENSGALG00000015424	FAM110B
ALDBGALG0000005463	ENSGALG00000027483	GLRX
ALDBGALG0000005463	ENSGALG00000004736	STAU1
ALDBGALG0000005463	ENSGALG00000012792	HIPK2
ALDBGALG0000005463	ENSGALG00000016314	ELOVL5
ALDBGALG0000005463	ENSGALG00000027457	--
ALDBGALG0000005463	ENSGALG00000011831	ANKRD50
ALDBGALG0000005463	ENSGALG00000019229	DPT
ALDBGALG0000005463	ENSGALG00000015602	CKMT2
ALDBGALG0000005463	ENSGALG00000026583	--
ALDBGALG0000005463	ENSGALG00000003123	CNTNAP1
ALDBGALG0000005463	ENSGALG00000026854	PDPN
ALDBGALG0000005463	ENSGALG00000027251	--
ALDBGALG0000005463	ENSGALG00000010448	LTBP1
ALDBGALG0000005463	ENSGALG00000015943	PDP1
ALDBGALG0000005463	ENSGALG00000013941	PDE7B
ALDBGALG0000005463	ENSGALG00000007437	DPP8
ALDBGALG0000005463	ENSGALG00000001956	OLFML3
ALDBGALG0000005463	ENSGALG00000002169	PLEKHB2
ALDBGALG0000005463	ENSGALG00000002623	PCOLCE2
ALDBGALG0000005463	ENSGALG00000023648	PPP3R1
ALDBGALG0000005463	ENSGALG00000028339	AMIGO3
ALDBGALG0000005463	ENSGALG00000006865	IDE
ALDBGALG0000005463	ENSGALG00000015786	REEP1
ALDBGALG0000005463	ENSGALG00000006137	ARHGAP22
ALDBGALG0000005463	ENSGALG00000027462	P3H4
ALDBGALG0000005463	ENSGALG00000025187	--
ALDBGALG0000005463	ENSGALG00000001567	NT5DC2
ALDBGALG0000005463	ENSGALG00000015087	LSAMP
ALDBGALG0000005463	ENSGALG00000019690	WDR86
ALDBGALG0000005463	ENSGALG00000016459	FAM84A
ALDBGALG0000005463	ENSGALG00000000874	NDRG4
ALDBGALG0000005463	ENSGALG00000017229	FAT3
ALDBGALG0000005463	ENSGALG00000001177	CD34
ALDBGALG0000005463	ENSGALG00000007530	-
ALDBGALG0000005463	ENSGALG00000015693	USP25
ALDBGALG0000005463	ENSGALG00000008193	RELN
ALDBGALG0000005463	ENSGALG00000027283	SLC12A9
ALDBGALG0000005463	ENSGALG00000021126	-
ALDBGALG0000005463	ENSGALG00000010027	CFL2
ALDBGALG0000005463	ENSGALG00000013422	C12ORF32
ALDBGALG0000005463	ENSGALG00000001271	C17orf105
ALDBGALG0000005463	ENSGALG00000027308	-
ALDBGALG0000005463	ENSGALG00000017103	WASF3
ALDBGALG0000005463	ENSGALG00000016859	-
ALDBGALG0000005463	ENSGALG00000000317	NEFM
ALDBGALG0000005463	ENSGALG00000012533	MYH9
ALDBGALG0000005463	ENSGALG00000020939	SLC35C2
ALDBGALG0000005463	ENSGALG00000009608	UBR3
ALDBGALG0000005463	ENSGALG00000026899	CHSY3
ALDBGALG0000005463	ENSGALG00000007179	ATP13A5
ALDBGALG0000005463	ENSGALG00000006822	Pcdh19
ALDBGALG0000005463	ENSGALG00000025764	FKBP10
ALDBGALG0000005463	ENSGALG00000011740	MGP
ALDBGALG0000005463	ENSGALG00000015058	PTPRD
ALDBGALG0000005463	ENSGALG00000011465	STT3B
ALDBGALG0000005463	ENSGALG00000003601	ATP2B4
ALDBGALG0000005463	ENSGALG00000016800	C2orf40
ALDBGALG0000005463	ENSGALG00000003939	KLF2
ALDBGALG0000005463	ENSGALG00000015755	ZNF704
ALDBGALG0000005463	ENSGALG00000006560	SEMA3A
ALDBGALG0000005463	ENSGALG00000001433	B3GNTL1
ALDBGALG0000005463	ENSGALG00000006708	COL23A1
ALDBGALG0000005463	ENSGALG00000014554	ATN1
ALDBGALG0000005463	ENSGALG00000004310	TTYH3
ALDBGALG0000005463	ENSGALG00000015123	ZDHHC23
ALDBGALG0000005463	ENSGALG00000013505	SYNE1
ALDBGALG0000005463	ENSGALG00000026389	-
ALDBGALG0000005463	ENSGALG00000017165	CUL5
ALDBGALG0000005463	ENSGALG00000013091	EPS8
ALDBGALG0000005463	ENSGALG00000009678	-
ALDBGALG0000005463	ENSGALG00000003316	FMO3
ALDBGALG0000005463	ENSGALG00000007289	CLPX
ALDBGALG0000005463	ENSGALG00000016292	COL21A1
ALDBGALG0000005463	ENSGALG00000005464	-
ALDBGALG0000005463	ENSGALG00000002761	SIRT1
ALDBGALG0000005463	ENSGALG00000016456	Lpin1
ALDBGALG0000005463	ENSGALG00000017072	N4BP2L1
ALDBGALG0000005463	ENSGALG00000015164	PCSK5
ALDBGALG0000005463	ENSGALG00000028247	LOXL1
ALDBGALG0000005463	ENSGALG00000006054	CALCA
ALDBGALG0000005463	ENSGALG00000028911	THRSPB
ALDBGALG0000005463	ENSGALG00000002277	KLHL24
ALDBGALG0000005463	ENSGALG00000018557	SOD3
ALDBGALG0000005463	ENSGALG00000005474	PNAT10
ALDBGALG0000005463	ENSGALG00000001770	ACAP3
ALDBGALG0000005463	ENSGALG00000003923	COL6A3
ALDBGALG0000005463	ENSGALG00000015029	EVC2
ALDBGALG0000005463	ENSGALG00000015101	-
ALDBGALG0000005463	ENSGALG00000013660	ZNF516
ALDBGALG0000005463	ENSGALG00000005887	PXDNL
ALDBGALG0000005463	ENSGALG00000006009	PODXL2
ALDBGALG0000005463	ENSGALG00000006017	DOCK11
ALDBGALG0000005463	ENSGALG00000012329	GLI3
ALDBGALG0000005463	ENSGALG00000026306	CTNNBIP1
ALDBGALG0000005463	ENSGALG00000026053	--
ALDBGALG0000005463	ENSGALG00000010026	PPP1CB
ALDBGALG0000005463	ENSGALG00000009272	-
ALDBGALG0000005463	ENSGALG00000013715	DLC1
ALDBGALG0000005463	ENSGALG00000023542	ALPL
ALDBGALG0000005463	ENSGALG00000013001	-
ALDBGALG0000005463	ENSGALG00000002546	COL5A1
ALDBGALG0000005463	ENSGALG00000010117	SLC25A21
ALDBGALG0000005463	ENSGALG00000002397	PSPH
ALDBGALG0000005463	ENSGALG00000013535	CYP4V2
ALDBGALG0000005463	ENSGALG00000002225	RFFL
ALDBGALG0000005463	ENSGALG00000004043	NBL1
ALDBGALG0000005463	ENSGALG00000002699	VAV2
ALDBGALG0000005463	ENSGALG00000028466	IL34
ALDBGALG0000005463	ENSGALG00000028077	--
ALDBGALG0000005463	ENSGALG00000008992	ETNPPL
ALDBGALG0000005463	ENSGALG00000015506	GBE1
ALDBGALG0000005463	ENSGALG00000003295	ADAMTS12
ALDBGALG0000005463	ENSGALG00000027154	--
ALDBGALG0000005463	ENSGALG00000015254	ST18
ALDBGALG0000005463	ENSGALG00000006919	POF1B
ALDBGALG0000005463	ENSGALG00000020893	C2orf47
ALDBGALG0000005463	ENSGALG00000010392	CCSER1
ALDBGALG0000005463	ENSGALG00000012280	PPP3CA
ALDBGALG0000005463	ENSGALG00000012339	ATL1
ALDBGALG0000005463	ENSGALG00000007905	LAMB1
ALDBGALG0000005463	ENSGALG00000007841	DNAH7
ALDBGALG0000005463	ENSGALG00000009317	--
ALDBGALG0000005463	ENSGALG00000010665	FOXN3
ALDBGALG0000005463	ENSGALG00000012612	FBP2
ALDBGALG0000005463	ENSGALG00000015211	DTNA
ALDBGALG0000005463	ENSGALG00000007052	PXK
ALDBGALG0000005463	ENSGALG00000008885	PDE1A
ALDBGALG0000005463	ENSGALG00000009362	ITGA6
ALDBGALG0000005463	ENSGALG00000015835	GRIK1
ALDBGALG0000005463	ENSGALG00000007300	-
ALDBGALG0000005463	ENSGALG00000010368	VASH1
ALDBGALG0000005463	ENSGALG00000008006	CAPN6
ALDBGALG0000005463	ENSGALG00000014490	P3H3
ALDBGALG0000005463	ENSGALG00000006259	KIRREL
ALDBGALG0000005463	ENSGALG00000016845	CARKD
ALDBGALG0000005463	ENSGALG00000008674	RAPH1
ALDBGALG0000005463	ENSGALG00000013366	TBL1X
ALDBGALG0000005463	ENSGALG00000002022	CKI
ALDBGALG0000005463	ENSGALG00000026182	CTTNBP2NL
ALDBGALG0000005463	ENSGALG00000008469	SPINT1
ALDBGALG0000005463	ENSGALG00000015661	CRISPLD1
ALDBGALG0000005463	ENSGALG00000006862	-
ALDBGALG0000005463	ENSGALG00000006401	OSBPL5
ALDBGALG0000005463	ENSGALG00000004048	PTPRS
ALDBGALG0000005463	ENSGALG00000017365	REEP2
ALDBGALG0000005463	ENSGALG00000008883	TCF7L2
ALDBGALG0000005463	ENSGALG00000010369	IGSF10
ALDBGALG0000005463	ENSGALG00000012530	FOXRED2
ALDBGALG0000005463	ENSGALG00000005398	HAGH
ALDBGALG0000005463	ENSGALG00000011025	SIPA1L2
ALDBGALG0000005463	ENSGALG00000005886	WSCD1
ALDBGALG0000005463	ENSGALG00000011998	SEC24D
ALDBGALG0000005463	ENSGALG00000027087	-
ALDBGALG0000005463	ENSGALG00000009068	ITPKB
ALDBGALG0000005463	ENSGALG00000027639	RGMA
ALDBGALG0000005463	ENSGALG00000016887	-
ALDBGALG0000005463	ENSGALG00000001121	SH3GL1
ALDBGALG0000005463	ENSGALG00000006300	LDHA
ALDBGALG0000005463	ENSGALG00000014410	CSTB
ALDBGALG0000005463	ENSGALG00000006184	CERS5
ALDBGALG0000005463	ENSGALG00000008749	POLR3F
ALDBGALG0000005463	ENSGALG00000012401	GPR137C
ALDBGALG0000005463	ENSGALG00000025150	--
ALDBGALG0000005463	ENSGALG00000002541	--
ALDBGALG0000005463	ENSGALG00000006104	ADAMTSL3
ALDBGALG0000005463	ENSGALG00000015375	PLCXD2
ALDBGALG0000005463	ENSGALG00000015241	SNAI2
ALDBGALG0000005463	ENSGALG00000017036	LHFP
ALDBGALG0000005463	ENSGALG00000010134	ZFAND3
ALDBGALG0000005463	ENSGALG00000013617	PDGFRL
ALDBGALG0000005463	ENSGALG00000026600	C1orf198
ALDBGALG0000005463	ENSGALG00000005844	CASKIN1
ALDBGALG0000005463	ENSGALG00000004662	DISP3
ALDBGALG0000005463	ENSGALG00000009954	DYNC2LI1
ALDBGALG0000005463	ENSGALG00000001494	NISCH
ALDBGALG0000005463	ENSGALG00000015458	ILDR2
ALDBGALG0000005463	ENSGALG00000007211	CDH22
ALDBGALG0000005463	ENSGALG00000014816	SPICE1
ALDBGALG0000005463	ENSGALG00000003893	XPR1
ALDBGALG0000005463	ENSGALG00000028773	Gga.52643
ALDBGALG0000005463	ENSGALG00000009064	FZD1
ALDBGALG0000005463	ENSGALG00000004170	ADA
ALDBGALG0000005463	ENSGALG00000016543	NHS
ALDBGALG0000005463	ENSGALG00000005637	GBF1
ALDBGALG0000005463	ENSGALG00000000461	MRC2
ALDBGALG0000005463	ENSGALG00000012055	-
ALDBGALG0000005463	ENSGALG00000026041	--
ALDBGALG0000005463	ENSGALG00000000243	RDM1
ALDBGALG0000005463	ENSGALG00000008542	ADD3
ALDBGALG0000005463	ENSGALG00000012023	DACT1
ALDBGALG0000005463	ENSGALG00000005475	RHOG
ALDBGALG0000005463	ENSGALG00000015215	MAPRE2
ALDBGALG0000005463	ENSGALG00000013607	FBXO5
ALDBGALG0000005463	ENSGALG00000028535	-
ALDBGALG0000005463	ENSGALG00000015351	CBLB
ALDBGALG0000005463	ENSGALG00000001764	HCN4
ALDBGALG0000005463	ENSGALG00000006891	ITIH5
ALDBGALG0000005463	ENSGALG00000014233	FBLN1
ALDBGALG0000005463	ENSGALG00000001101	MBD3
ALDBGALG0000005463	ENSGALG00000008970	NRK
ALDBGALG0000005463	ENSGALG00000004205	SOAT1
ALDBGALG0000005463	ENSGALG00000006008	HOMER2
ALDBGALG0000005463	ENSGALG00000014674	CLSTN3
ALDBGALG0000005463	ENSGALG00000008034	CASKIN2
ALDBGALG0000005463	ENSGALG00000014150	-
ALDBGALG0000005463	ENSGALG00000012166	SLC35F5
ALDBGALG0000005463	ENSGALG00000011219	GIPR
ALDBGALG0000005463	ENSGALG00000005074	FAM102A
ALDBGALG0000005463	ENSGALG00000001892	CYGB
ALDBGALG0000005463	ENSGALG00000008139	EML6
ALDBGALG0000005463	ENSGALG00000028438	CLK1
ALDBGALG0000005463	ENSGALG00000013954	PIEZO2
ALDBGALG0000005463	ENSGALG00000008909	USP13
ALDBGALG0000005463	ENSGALG00000015511	ROBO1
ALDBGALG0000005463	ENSGALG00000007153	-
ALDBGALG0000005463	ENSGALG00000011209	EVL
ALDBGALG0000005463	ENSGALG00000002095	CHMP4B
ALDBGALG0000005463	ENSGALG00000003409	SOGA1
ALDBGALG0000005463	ENSGALG00000003645	PITPNM2
ALDBGALG0000005463	ENSGALG00000021340	CA9
ALDBGALG0000005463	ENSGALG00000006884	42799
ALDBGALG0000005463	ENSGALG00000023395	PLIN1
ALDBGALG0000005463	ENSGALG00000016830	CUL4A
ALDBGALG0000005463	ENSGALG00000000177	KLF3
ALDBGALG0000005463	ENSGALG00000027891	NREP
ALDBGALG0000005463	ENSGALG00000006763	EXOC6
ALDBGALG0000005463	ENSGALG00000015152	BOC
ALDBGALG0000005463	ENSGALG00000016370	Tpo
ALDBGALG0000005463	ENSGALG00000009732	PCDH18
ALDBGALG0000005463	ENSGALG00000021525	-
ALDBGALG0000005463	ENSGALG00000006682	BEND7
ALDBGALG0000005463	ENSGALG00000015927	TRIQK
ALDBGALG0000005463	ENSGALG00000000560	PI16
ALDBGALG0000005463	ENSGALG00000018702	--
ALDBGALG0000005463	ENSGALG00000006563	SEMA3D
ALDBGALG0000005463	ENSGALG00000019761	CHAD
ALDBGALG0000005463	ENSGALG00000001442	OPCML
ALDBGALG0000005463	ENSGALG00000026394	CORO1B
ALDBGALG0000005463	ENSGALG00000007582	DPYSL3
ALDBGALG0000005463	ENSGALG00000011677	HSPBAP1
ALDBGALG0000005463	ENSGALG00000004531	PLOD1
ALDBGALG0000005463	ENSGALG00000027265	AJAP1
ALDBGALG0000005463	ENSGALG00000002898	ALPK2
ALDBGALG0000005463	ENSGALG00000015708	FGFR3
ALDBGALG0000005463	ENSGALG00000001727	LZTS1
ALDBGALG0000005463	ENSGALG00000001816	MAGI3
ALDBGALG0000005463	ENSGALG00000003466	AKR1B1L
ALDBGALG0000005463	ENSGALG00000011468	IGFBP5
ALDBGALG0000005463	ENSGALG00000006758	C1QTNF5
ALDBGALG0000005463	ENSGALG00000026605	BAG2
ALDBGALG0000005463	ENSGALG00000004449	cyp3A37
ALDBGALG0000005463	ENSGALG00000028269	PDE4C
ALDBGALG0000005463	ENSGALG00000015313	PDSS2
ALDBGALG0000005463	ENSGALG00000028487	FZD8
ALDBGALG0000005463	ENSGALG00000008466	FAM117B
ALDBGALG0000005463	ENSGALG00000023881	PLXDC1
ALDBGALG0000005463	ENSGALG00000005519	TLL2
ALDBGALG0000005463	ENSGALG00000012610	CTSL2
ALDBGALG0000005463	ENSGALG00000019768	ACSF2
ALDBGALG0000005463	ENSGALG00000017414	JUP
ALDBGALG0000005463	ENSGALG00000007331	SVIL
ALDBGALG0000005463	ENSGALG00000000883	MAPKAPK2
ALDBGALG0000005463	ENSGALG00000025751	NMRK2
ALDBGALG0000005463	ENSGALG00000027352	--
ALDBGALG0000005463	ENSGALG00000023237	RCCD1
ALDBGALG0000005463	ENSGALG00000021128	FSCN1
ALDBGALG0000005463	ENSGALG00000014773	ERBB2IP
ALDBGALG0000005463	ENSGALG00000001561	MXRA8
ALDBGALG0000005463	ENSGALG00000006325	-
ALDBGALG0000005463	ENSGALG00000005656	DENND6A
ALDBGALG0000005463	ENSGALG00000016518	PHKA2
ALDBGALG0000005463	ENSGALG00000016673	TRAM2
ALDBGALG0000005463	ENSGALG00000016322	-
ALDBGALG0000005463	ENSGALG00000012051	STAC
ALDBGALG0000005463	ENSGALG00000012308	MANBA
ALDBGALG0000005463	ENSGALG00000013814	IMPA2
ALDBGALG0000005463	ENSGALG00000005141	-
ALDBGALG0000005463	ENSGALG00000017334	DCHS1
ALDBGALG0000005463	ENSGALG00000025874	CPXM1
ALDBGALG0000005463	ENSGALG00000028710	FAM180B
ALDBGALG0000005463	ENSGALG00000010565	NRD1
ALDBGALG0000005463	ENSGALG00000004827	-
ALDBGALG0000005463	ENSGALG00000010921	PKD2
ALDBGALG0000005463	ENSGALG00000004364	ABR
ALDBGALG0000005463	ENSGALG00000007070	OTOA
ALDBGALG0000005463	ENSGALG00000012416	-
ALDBGALG0000005463	ENSGALG00000002041	AGRN
ALDBGALG0000005463	ENSGALG00000027389	RGS7BP
ALDBGALG0000005463	ENSGALG00000010840	SNX13
ALDBGALG0000005463	ENSGALG00000027999	DISC1
ALDBGALG0000005463	ENSGALG00000026994	--
ALDBGALG0000005463	ENSGALG00000015193	CCDC80
ALDBGALG0000005463	ENSGALG00000028749	ACTG1
ALDBGALG0000005463	ENSGALG00000011145	TRIL
ALDBGALG0000005463	ENSGALG00000009075	CD99L2
ALDBGALG0000005463	ENSGALG00000003322	TBC1D2B
ALDBGALG0000005463	ENSGALG00000014433	RETSAT
ALDBGALG0000005463	ENSGALG00000024056	CHST3
ALDBGALG0000005463	ENSGALG00000028472	TAGLN2
ALDBGALG0000005463	ENSGALG00000007128	SH3BGRL
ALDBGALG0000005463	ENSGALG00000028632	-
ALDBGALG0000005463	ENSGALG00000011689	PDIA5
ALDBGALG0000005463	ENSGALG00000009823	PTPRE
ALDBGALG0000005463	ENSGALG00000016388	KLHL34
ALDBGALG0000005463	ENSGALG00000000227	CRMP2A
ALDBGALG0000005463	ENSGALG00000010982	NID1
ALDBGALG0000005463	ENSGALG00000014910	COLEC12
ALDBGALG0000005463	ENSGALG00000016361	FAM110C
ALDBGALG0000005463	ENSGALG00000027114	--
ALDBGALG0000005463	ENSGALG00000015001	LAMA4
ALDBGALG0000005463	ENSGALG00000008570	MOV10L1
ALDBGALG0000005463	ENSGALG00000004670	ATRIP
ALDBGALG0000005463	ENSGALG00000003449	DNAJC7
ALDBGALG0000005463	ENSGALG00000012544	GALNT5
ALDBGALG0000005463	ENSGALG00000026622	-
ALDBGALG0000005463	ENSGALG00000017153	RDX
ALDBGALG0000005463	ENSGALG00000006979	SPPL3
ALDBGALG0000005463	ENSGALG00000022324	-
ALDBGALG0000005463	ENSGALG00000026241	GRIN3B
ALDBGALG0000005463	ENSGALG00000016411	col14A1
ALDBGALG0000005463	ENSGALG00000001648	LASP1
ALDBGALG0000005463	ENSGALG00000019657	--
ALDBGALG0000005463	ENSGALG00000011195	WDR27
ALDBGALG0000005463	ENSGALG00000008275	-
ALDBGALG0000005463	ENSGALG00000026047	AEBP1
ALDBGALG0000005463	ENSGALG00000012394	NID2
ALDBGALG0000005463	ENSGALG00000016944	PCDH8
ALDBGALG0000005463	ENSGALG00000001480	FAM212B
ALDBGALG0000005463	ENSGALG00000009344	-
ALDBGALG0000005463	ENSGALG00000003014	CHRNA3
ALDBGALG0000005463	ENSGALG00000013354	ABCF2
ALDBGALG0000005463	ENSGALG00000008940	SPTBN5
ALDBGALG0000005463	ENSGALG00000012888	PHLPP1
ALDBGALG0000005463	ENSGALG00000025956	STAT6
ALDBGALG0000005463	ENSGALG00000028565	PCDHGC3
ALDBGALG0000005463	ENSGALG00000004033	GALNT10
ALDBGALG0000005463	ENSGALG00000027788	CPE
ALDBGALG0000005463	ENSGALG00000016186	PDE9A
ALDBGALG0000005463	ENSGALG00000005036	SH2D3C
ALDBGALG0000005463	ENSGALG00000011810	LZTFL1
ALDBGALG0000005463	ENSGALG00000017261	TENM4
ALDBGALG0000005463	ENSGALG00000016302	ASAP1
ALDBGALG0000005463	ENSGALG00000015385	THAP1
ALDBGALG0000005463	ENSGALG00000002804	RND2
ALDBGALG0000005463	ENSGALG00000028622	PEAR1
ALDBGALG0000005463	ENSGALG00000017244	PRSS23
ALDBGALG0000005463	ENSGALG00000000769	RAB7B
ALDBGALG0000005463	ENSGALG00000001250	APLP2
ALDBGALG0000005463	ENSGALG00000012251	KDELR3
ALDBGALG0000005463	ENSGALG00000012380	SPOPL
ALDBGALG0000005463	ENSGALG00000027701	NANOS3
ALDBGALG0000005463	ENSGALG00000006508	FGF13
ALDBGALG0000005463	ENSGALG00000004338	COL18A1
ALDBGALG0000005463	ENSGALG00000028569	--
ALDBGALG0000005463	ENSGALG00000005331	GJC2
ALDBGALG0000005463	ENSGALG00000025875	Alx-4
ALDBGALG0000005463	ENSGALG00000021688	CD320
ALDBGALG0000005463	ENSGALG00000014526	TPI1
ALDBGALG0000005463	ENSGALG00000004621	PREX1
ALDBGALG0000005463	ENSGALG00000012043	PDCD6IP
ALDBGALG0000005463	ENSGALG00000002263	KLHL6
ALDBGALG0000005463	ENSGALG00000009328	EIF3A
ALDBGALG0000005463	ENSGALG00000025932	-
ALDBGALG0000005463	ENSGALG00000026971	RRAGD
ALDBGALG0000005463	ENSGALG00000005613	-
ALDBGALG0000005463	ENSGALG00000011246	-
ALDBGALG0000005463	ENSGALG00000016945	LECT1
ALDBGALG0000005463	ENSGALG00000028533	--
ALDBGALG0000005463	ENSGALG00000002193	ARHGEF4
ALDBGALG0000005463	ENSGALG00000010953	KANK4
ALDBGALG0000005463	ENSGALG00000003143	ZC3H7A
ALDBGALG0000005463	ENSGALG00000002667	OLFML2B
ALDBGALG0000005463	ENSGALG00000009505	PNPLA8
ALDBGALG0000005463	ENSGALG00000009325	OLA1
ALDBGALG0000005463	ENSGALG00000006234	CBFA2T3
ALDBGALG0000005463	ENSGALG00000001766	RNF165
ALDBGALG0000005463	ENSGALG00000011885	ANXA5
ALDBGALG0000005463	ENSGALG00000004184	SPARC
ALDBGALG0000005463	ENSGALG00000003334	METTL11B
ALDBGALG0000005463	ENSGALG00000000252	SCN4A
ALDBGALG0000005463	ENSGALG00000017389	SIX4
ALDBGALG0000005463	ENSGALG00000010822	SPATA4
ALDBGALG0000005463	ENSGALG00000016397	Sox11
ALDBGALG0000005463	ENSGALG00000012685	KDM1B
ALDBGALG0000005463	ENSGALG00000012971	CCDC170
ALDBGALG0000005463	ENSGALG00000002800	GRK7
ALDBGALG0000005463	ENSGALG00000023772	HSPB7
ALDBGALG0000005463	ENSGALG00000003551	PRELP
ALDBGALG0000005463	ENSGALG00000020956	SCARF2
ALDBGALG0000005463	ENSGALG00000016602	ARHGAP6
ALDBGALG0000005463	ENSGALG00000026137	CDKN2B
ALDBGALG0000005463	ENSGALG00000012013	SLC25A17
ALDBGALG0000005463	ENSGALG00000015770	APP
ALDBGALG0000005463	ENSGALG00000010909	PRKG2
ALDBGALG0000005463	ENSGALG00000027907	NR2F1
ALDBGALG0000005463	ENSGALG00000001544	ADAMTS10
ALDBGALG0000001104	ENSGALG00000026704	GPX8
ALDBGALG0000001104	ENSGALG00000010052	PPP2R3C
ALDBGALG0000001104	ENSGALG00000013303	SLC27A1
ALDBGALG0000001104	ENSGALG00000005060	ENG
ALDBGALG0000001104	ENSGALG00000014226	KIAA0930
ALDBGALG0000001104	ENSGALG00000014841	HDDC2
ALDBGALG0000001104	ENSGALG00000011574	PIK3R4
ALDBGALG0000001104	ENSGALG00000014244	SCNN1A
ALDBGALG0000001104	ENSGALG00000009050	CAPN3
ALDBGALG0000001104	ENSGALG00000007994	PARD6B
ALDBGALG0000001104	ENSGALG00000001903	MAP1LC3A
ALDBGALG0000001104	ENSGALG00000008813	CROT
ALDBGALG0000001104	ENSGALG00000008692	MAPKBP1
ALDBGALG0000001104	ENSGALG00000014074	CPEB4
ALDBGALG0000001104	ENSGALG00000001856	MOB3B
ALDBGALG0000001104	ENSGALG00000011596	PTPN4
ALDBGALG0000001104	ENSGALG00000027855	ZNRF2
ALDBGALG0000001104	ENSGALG00000017084	UBL3
ALDBGALG0000001104	ENSGALG00000026435	WDR54
ALDBGALG0000001104	ENSGALG00000004400	SPECC1
ALDBGALG0000001104	ENSGALG00000005229	DPH5
ALDBGALG0000001104	ENSGALG00000016364	FAM150B
ALDBGALG0000001104	ENSGALG00000004445	SLC13A3
ALDBGALG0000001104	ENSGALG00000014852	-
ALDBGALG0000001104	ENSGALG00000004420	SDK1
ALDBGALG0000001104	ENSGALG00000007383	HSPB8
ALDBGALG0000001104	ENSGALG00000026968	CDC42EP1
ALDBGALG0000001104	ENSGALG00000009500	CCDC132
ALDBGALG0000001104	ENSGALG00000015051	CDK19
ALDBGALG0000001104	ENSGALG00000000634	KLHL21
ALDBGALG0000001104	ENSGALG00000007606	PGAM1
ALDBGALG0000001104	ENSGALG00000003092	ERLIN2
ALDBGALG0000001104	ENSGALG00000012390	PPP1R14C
ALDBGALG0000001104	ENSGALG00000021213	UBE2D1
ALDBGALG0000001104	ENSGALG00000016486	HS1BP3
ALDBGALG0000001104	ENSGALG00000028638	CNP1
ALDBGALG0000001104	ENSGALG00000001753	SFMBT1
ALDBGALG0000001104	ENSGALG00000002553	PCDH1
ALDBGALG0000001104	ENSGALG00000005442	PALMD
ALDBGALG0000001104	ENSGALG00000015018	CASQ2
ALDBGALG0000001104	ENSGALG00000009355	CLDN11
ALDBGALG0000001104	ENSGALG00000008401	ASB13
ALDBGALG0000001104	ENSGALG00000019316	TOMM22
ALDBGALG0000001104	ENSGALG00000005569	USP47
ALDBGALG0000001104	ENSGALG00000028994	SAP30L
ALDBGALG0000001104	ENSGALG00000002723	ANKS1A
ALDBGALG0000001104	ENSGALG00000002594	TFPI
ALDBGALG0000001104	ENSGALG00000005918	FAM69A
ALDBGALG0000001104	ENSGALG00000003359	RAB5C
ALDBGALG0000001104	ENSGALG00000009475	FAM133B
ALDBGALG0000001104	ENSGALG00000014868	SERINC1
ALDBGALG0000001104	ENSGALG00000026351	--
ALDBGALG0000001104	ENSGALG00000001637	PSMD5
ALDBGALG0000001104	ENSGALG00000005236	FARSB
ALDBGALG0000001104	ENSGALG00000006912	CPEB3
ALDBGALG0000001104	ENSGALG00000025972	SELM
ALDBGALG0000001104	ENSGALG00000013822	TXLNB
ALDBGALG0000001104	ENSGALG00000027202	--
ALDBGALG0000001104	ENSGALG00000012712	RBM24
ALDBGALG0000001104	ENSGALG00000012414	GNPNAT1
ALDBGALG0000001104	ENSGALG00000011041	DNAJC6
ALDBGALG0000001104	ENSGALG00000006619	FBXO3
ALDBGALG0000001104	ENSGALG00000004735	MAP2K3
ALDBGALG0000001104	ENSGALG00000009331	FBXO28
ALDBGALG0000001104	ENSGALG00000015580	UFL1
ALDBGALG0000001104	ENSGALG00000004560	MYOZ3
ALDBGALG0000001104	ENSGALG00000004370	MAP2K6
ALDBGALG0000001104	ENSGALG00000006435	UBE2B
ALDBGALG0000001104	ENSGALG00000007366	RBFOX1
ALDBGALG0000001104	ENSGALG00000005490	RPS2
ALDBGALG0000001104	ENSGALG00000016581	TCEANC
ALDBGALG0000001104	ENSGALG00000011603	MRPL3
ALDBGALG0000001104	ENSGALG00000013377	LMBRD2
ALDBGALG0000001104	ENSGALG00000004086	CHMP1B
ALDBGALG0000001104	ENSGALG00000011910	MNAT1
ALDBGALG0000001104	ENSGALG00000012296	EIF3L
ALDBGALG0000001104	ENSGALG00000015476	CLVS1
ALDBGALG0000001104	ENSGALG00000006132	MOSPD1
ALDBGALG0000001104	ENSGALG00000000386	-
ALDBGALG0000001104	ENSGALG00000017567	GPD1
ALDBGALG0000001104	ENSGALG00000004259	BLMH
ALDBGALG0000001104	ENSGALG00000016053	DYRK1A
ALDBGALG0000001104	ENSGALG00000025908	-
ALDBGALG0000001104	ENSGALG00000012598	NAA35
ALDBGALG0000001104	ENSGALG00000003672	UBLCP1
ALDBGALG0000001104	ENSGALG00000009598	EPRS
ALDBGALG0000001104	ENSGALG00000028044	ADMP
ALDBGALG0000001104	ENSGALG00000000860	SLC7A6
ALDBGALG0000001104	ENSGALG00000013021	42800
ALDBGALG0000001104	ENSGALG00000007435	RAB18
ALDBGALG0000001104	ENSGALG00000006064	TEKT1
ALDBGALG0000001104	ENSGALG00000006109	MAPK8
ALDBGALG0000001104	ENSGALG00000012336	STXBP5
ALDBGALG0000001104	ENSGALG00000004321	C20H20ORF111
ALDBGALG0000001104	ENSGALG00000006730	-
ALDBGALG0000001104	ENSGALG00000027450	SPOCK2
ALDBGALG0000001104	ENSGALG00000013018	TPRKB
ALDBGALG0000001104	ENSGALG00000012644	FOXD1
ALDBGALG0000001104	ENSGALG00000010318	TMED10
ALDBGALG0000001104	ENSGALG00000027942	--
ALDBGALG0000001104	ENSGALG00000017155	C11orf87
ALDBGALG0000001104	ENSGALG00000004693	ARPC1A
ALDBGALG0000001104	ENSGALG00000001938	SLC25A24
ALDBGALG0000001104	ENSGALG00000007095	CUL2
ALDBGALG0000001104	ENSGALG00000011762	UBA6
ALDBGALG0000001104	ENSGALG00000012615	C9orf3
ALDBGALG0000001104	ENSGALG00000008130	RTN4
ALDBGALG0000001104	ENSGALG00000012866	SERPINB6
ALDBGALG0000001104	ENSGALG00000010643	ZYG11B
ALDBGALG0000001104	ENSGALG00000015570	GPR63
ALDBGALG0000001104	ENSGALG00000012311	UBE2D3
ALDBGALG0000001104	ENSGALG00000009957	TIE1
ALDBGALG0000001104	ENSGALG00000007017	RBM7
ALDBGALG0000001104	ENSGALG00000015410	BVES
ALDBGALG0000001104	ENSGALG00000011286	UBE2E1
ALDBGALG0000001104	ENSGALG00000016636	ARSH
ALDBGALG0000001104	ENSGALG00000008280	PMPCB
ALDBGALG0000001104	ENSGALG00000004669	ASPA
ALDBGALG0000001104	ENSGALG00000004347	NEDD4
ALDBGALG0000001104	ENSGALG00000013511	ANKRA2
ALDBGALG0000001104	ENSGALG00000005986	TUB
ALDBGALG0000001104	ENSGALG00000003764	POLB
ALDBGALG0000001104	ENSGALG00000016283	BEND6
ALDBGALG0000001104	ENSGALG00000007603	RRP12
ALDBGALG0000001104	ENSGALG00000004503	-
ALDBGALG0000001104	ENSGALG00000001677	SETBP1
ALDBGALG0000001104	ENSGALG00000001301	CLTCL1
ALDBGALG0000001104	ENSGALG00000016763	TXNDC9
ALDBGALG0000001104	ENSGALG00000016409	KIDINS220
ALDBGALG0000001104	ENSGALG00000011621	IGF2R
ALDBGALG0000001104	ENSGALG00000023338	CBX2
ALDBGALG0000001104	ENSGALG00000010159	SLC20A2
ALDBGALG0000001104	ENSGALG00000008975	FAM3C
ALDBGALG0000001104	ENSGALG00000016379	SMS
ALDBGALG0000001104	ENSGALG00000013591	BLOC1S4
ALDBGALG0000001104	ENSGALG00000027390	COLEC10
ALDBGALG0000001104	ENSGALG00000012259	UBXN4
ALDBGALG0000001104	ENSGALG00000001947	IKBKAP
ALDBGALG0000001104	ENSGALG00000009056	LCLAT1
ALDBGALG0000001104	ENSGALG00000010840	SNX13
ALDBGALG0000001104	ENSGALG00000002216	NEK7
ALDBGALG0000001104	ENSGALG00000009085	MTMR1
ALDBGALG0000001104	ENSGALG00000003011	TOM1L1
ALDBGALG0000001104	ENSGALG00000011034	TSNAX
ALDBGALG0000001104	ENSGALG00000014779	SPAG17
ALDBGALG0000001104	ENSGALG00000004372	MICU1
ALDBGALG0000001104	ENSGALG00000010410	PFN2
ALDBGALG0000001104	ENSGALG00000012113	C7H2ORF76
ALDBGALG0000001104	ENSGALG00000006020	BTBD1
ALDBGALG0000001104	ENSGALG00000003620	AKTIP
ALDBGALG0000001104	ENSGALG00000016777	CNOT11
ALDBGALG0000001104	ENSGALG00000009473	EFCAB1
ALDBGALG0000001104	ENSGALG00000012561	PKP4
ALDBGALG0000001104	ENSGALG00000017142	PSPC1
ALDBGALG0000001104	ENSGALG00000015024	RCL1
ALDBGALG0000001104	ENSGALG00000001103	PSMB7
ALDBGALG0000001104	ENSGALG00000017436	ARL6IP5
ALDBGALG0000001104	ENSGALG00000015220	SPIDR
ALDBGALG0000001104	ENSGALG00000004350	WDR41
ALDBGALG0000001104	ENSGALG00000007668	BMP7
ALDBGALG0000001104	ENSGALG00000027703	-
ALDBGALG0000001104	ENSGALG00000003881	ERCC6L
ALDBGALG0000001104	ENSGALG00000003816	NT5C1A
ALDBGALG0000001104	ENSGALG00000008501	KLF7
ALDBGALG0000001104	ENSGALG00000014167	TTLL12
ALDBGALG0000001104	ENSGALG00000029047	TMEM204
ALDBGALG0000001104	ENSGALG00000020805	LRRC8D
ALDBGALG0000001104	ENSGALG00000010882	G3BP2
ALDBGALG0000001104	ENSGALG00000005908	TMEM9B
ALDBGALG0000001104	ENSGALG00000020303	--
ALDBGALG0000001104	ENSGALG00000006410	HTATSF1
ALDBGALG0000001104	ENSGALG00000012852	MKRN1
ALDBGALG0000001104	ENSGALG00000016107	EBAG9
ALDBGALG0000001104	ENSGALG00000006356	MKLN1
ALDBGALG0000001104	ENSGALG00000010406	TMEM63C
ALDBGALG0000001104	ENSGALG00000004780	NAA25
ALDBGALG0000001104	ENSGALG00000025183	--
ALDBGALG0000001104	ENSGALG00000001918	DNAJB5
ALDBGALG0000001104	ENSGALG00000005124	IVNS1ABP
ALDBGALG0000001104	ENSGALG00000029055	-
ALDBGALG0000001104	ENSGALG00000002060	TAF15
ALDBGALG0000001104	ENSGALG00000012954	MYO10
ALDBGALG0000001104	ENSGALG00000010077	RPS3A
ALDBGALG0000001104	ENSGALG00000002524	UCHL5
ALDBGALG0000001104	ENSGALG00000012519	LRRC14B
ALDBGALG0000001104	ENSGALG00000016444	ODC1
ALDBGALG0000001104	ENSGALG00000012402	CUL1
ALDBGALG0000001104	ENSGALG00000006378	LIPA
ALDBGALG0000001104	ENSGALG00000027156	PSMA7
ALDBGALG0000002353	ENSGALG00000019178	PRDM15
ALDBGALG0000002353	ENSGALG00000006524	NOC3L
ALDBGALG0000002353	ENSGALG00000002318	LVRN
ALDBGALG0000002353	ENSGALG00000016934	-
ALDBGALG0000002353	ENSGALG00000027550	RGS16
ALDBGALG0000002353	ENSGALG00000013642	KAZN
ALDBGALG0000002353	ENSGALG00000026476	TCF7L1
ALDBGALG0000002353	ENSGALG00000014244	SCNN1A
ALDBGALG0000002353	ENSGALG00000011423	FGFR1OP
ALDBGALG0000002353	ENSGALG00000027251	--
ALDBGALG0000002353	ENSGALG00000006260	KLHL30
ALDBGALG0000002353	ENSGALG00000012670	NRSN1
ALDBGALG0000002353	ENSGALG00000015943	PDP1
ALDBGALG0000002353	ENSGALG00000008285	NAPEPLD
ALDBGALG0000002353	ENSGALG00000013634	LRRC2
ALDBGALG0000002353	ENSGALG00000013941	PDE7B
ALDBGALG0000002353	ENSGALG00000009442	ETFDH
ALDBGALG0000002353	ENSGALG00000009503	RAB3GAP2
ALDBGALG0000002353	ENSGALG00000011717	-
ALDBGALG0000002353	ENSGALG00000014074	CPEB4
ALDBGALG0000002353	ENSGALG00000001956	OLFML3
ALDBGALG0000002353	ENSGALG00000023648	PPP3R1
ALDBGALG0000002353	ENSGALG00000012052	SNX4
ALDBGALG0000002353	ENSGALG00000006865	IDE
ALDBGALG0000002353	ENSGALG00000001264	PLXNA2
ALDBGALG0000002353	ENSGALG00000025187	--
ALDBGALG0000002353	ENSGALG00000019690	WDR86
ALDBGALG0000002353	ENSGALG00000005171	AP1S3
ALDBGALG0000002353	ENSGALG00000004400	SPECC1
ALDBGALG0000002353	ENSGALG00000005295	BCAS3
ALDBGALG0000002353	ENSGALG00000015596	MAP3K7
ALDBGALG0000002353	ENSGALG00000010579	STON2
ALDBGALG0000002353	ENSGALG00000028241	--
ALDBGALG0000002353	ENSGALG00000007978	UBE2H
ALDBGALG0000002353	ENSGALG00000026834	PLPP2
ALDBGALG0000002353	ENSGALG00000013422	C12ORF32
ALDBGALG0000002353	ENSGALG00000002007	GPR17
ALDBGALG0000002353	ENSGALG00000020939	SLC35C2
ALDBGALG0000002353	ENSGALG00000007395	ABCC2
ALDBGALG0000002353	ENSGALG00000009608	UBR3
ALDBGALG0000002353	ENSGALG00000009314	C6H10ORF46
ALDBGALG0000002353	ENSGALG00000007179	ATP13A5
ALDBGALG0000002353	ENSGALG00000003636	FBLIM1
ALDBGALG0000002353	ENSGALG00000002056	C15H22ORF25
ALDBGALG0000002353	ENSGALG00000017558	-
ALDBGALG0000002353	ENSGALG00000001788	ADPGK
ALDBGALG0000002353	ENSGALG00000015051	CDK19
ALDBGALG0000002353	ENSGALG00000007606	PGAM1
ALDBGALG0000002353	ENSGALG00000016333	MTSS1
ALDBGALG0000002353	ENSGALG00000007936	PGK1
ALDBGALG0000002353	ENSGALG00000003624	KLHL10
ALDBGALG0000002353	ENSGALG00000026389	-
ALDBGALG0000002353	ENSGALG00000001753	SFMBT1
ALDBGALG0000002353	ENSGALG00000007289	CLPX
ALDBGALG0000002353	ENSGALG00000015606	GJA10
ALDBGALG0000002353	ENSGALG00000016456	Lpin1
ALDBGALG0000002353	ENSGALG00000002604	GGPS1
ALDBGALG0000002353	ENSGALG00000012239	METAP1
ALDBGALG0000002353	ENSGALG00000006077	C5H11ORF58
ALDBGALG0000002353	ENSGALG00000017072	N4BP2L1
ALDBGALG0000002353	ENSGALG00000015018	CASQ2
ALDBGALG0000002353	ENSGALG00000005474	PNAT10
ALDBGALG0000002353	ENSGALG00000007106	DNAH17
ALDBGALG0000002353	ENSGALG00000002777	ACAA2
ALDBGALG0000002353	ENSGALG00000015646	TCEB1
ALDBGALG0000002353	ENSGALG00000011881	CCNA2
ALDBGALG0000002353	ENSGALG00000028994	SAP30L
ALDBGALG0000002353	ENSGALG00000002723	ANKS1A
ALDBGALG0000002353	ENSGALG00000011278	KAT2B
ALDBGALG0000002353	ENSGALG00000008517	MCTS1
ALDBGALG0000002353	ENSGALG00000014868	SERINC1
ALDBGALG0000002353	ENSGALG00000003738	EMC3
ALDBGALG0000002353	ENSGALG00000025856	--
ALDBGALG0000002353	ENSGALG00000013822	TXLNB
ALDBGALG0000002353	ENSGALG00000015758	PAG1
ALDBGALG0000002353	ENSGALG00000027830	CACNG2
ALDBGALG0000002353	ENSGALG00000008992	ETNPPL
ALDBGALG0000002353	ENSGALG00000006027	TM6SF1
ALDBGALG0000002353	ENSGALG00000014862	HMGCS1
ALDBGALG0000002353	ENSGALG00000002082	AMPD1
ALDBGALG0000002353	ENSGALG00000011737	FYCO1
ALDBGALG0000002353	ENSGALG00000009870	IL15
ALDBGALG0000002353	ENSGALG00000020893	C2orf47
ALDBGALG0000002353	ENSGALG00000005493	ITGB1BP2
ALDBGALG0000002353	ENSGALG00000012414	GNPNAT1
ALDBGALG0000002353	ENSGALG00000005034	ACAD9
ALDBGALG0000002353	ENSGALG00000002182	NR5A2
ALDBGALG0000002353	ENSGALG00000012339	ATL1
ALDBGALG0000002353	ENSGALG00000027843	-
ALDBGALG0000002353	ENSGALG00000007841	DNAH7
ALDBGALG0000002353	ENSGALG00000004560	MYOZ3
ALDBGALG0000002353	ENSGALG00000001085	ADGRG1
ALDBGALG0000002353	ENSGALG00000009179	TNFSF10
ALDBGALG0000002353	ENSGALG00000006435	UBE2B
ALDBGALG0000002353	ENSGALG00000012382	-
ALDBGALG0000002353	ENSGALG00000008597	MRPL2
ALDBGALG0000002353	ENSGALG00000006969	USP28
ALDBGALG0000002353	ENSGALG00000023490	C1ORF146
ALDBGALG0000002353	ENSGALG00000015496	CHMP2B
ALDBGALG0000002353	ENSGALG00000010658	RWDD4
ALDBGALG0000002353	ENSGALG00000005490	RPS2
ALDBGALG0000002353	ENSGALG00000003118	ADGRA2
ALDBGALG0000002353	ENSGALG00000002622	FCHSD1
ALDBGALG0000002353	ENSGALG00000013058	-
ALDBGALG0000002353	ENSGALG00000001129	KIRREL3
ALDBGALG0000002353	ENSGALG00000012024	MKL1
ALDBGALG0000002353	ENSGALG00000025339	--
ALDBGALG0000002353	ENSGALG00000017033	MRPS31
ALDBGALG0000002353	ENSGALG00000016171	FAK
ALDBGALG0000002353	ENSGALG00000027350	CCDC71L
ALDBGALG0000002353	ENSGALG00000013053	MTRR
ALDBGALG0000002353	ENSGALG00000002488	PAIP2
ALDBGALG0000002353	ENSGALG00000027104	#N/A
ALDBGALG0000002353	ENSGALG00000012260	LCT
ALDBGALG0000002353	ENSGALG00000010214	JADE1
ALDBGALG0000002353	ENSGALG00000017567	GPD1
ALDBGALG0000002353	ENSGALG00000002752	--
ALDBGALG0000002353	ENSGALG00000025908	-
ALDBGALG0000002353	ENSGALG00000028608	BTC
ALDBGALG0000002353	ENSGALG00000006236	TPH1
ALDBGALG0000002353	ENSGALG00000016887	-
ALDBGALG0000002353	ENSGALG00000014410	CSTB
ALDBGALG0000002353	ENSGALG00000012401	GPR137C
ALDBGALG0000002353	ENSGALG00000016555	HADHB
ALDBGALG0000002353	ENSGALG00000014834	NCOA7
ALDBGALG0000002353	ENSGALG00000015241	SNAI2
ALDBGALG0000002353	ENSGALG00000026870	TMEM200C
ALDBGALG0000002353	ENSGALG00000004662	DISP3
ALDBGALG0000002353	ENSGALG00000011550	SH3BP5
ALDBGALG0000002353	ENSGALG00000000712	RAB29
ALDBGALG0000002353	ENSGALG00000002078	MYO9A
ALDBGALG0000002353	ENSGALG00000020057	PIGF
ALDBGALG0000002353	ENSGALG00000009946	HECTD1
ALDBGALG0000002353	ENSGALG00000007330	CTNND1
ALDBGALG0000002353	ENSGALG00000014869	NNT
ALDBGALG0000002353	ENSGALG00000006098	HPRT1
ALDBGALG0000002353	ENSGALG00000012055	-
ALDBGALG0000002353	ENSGALG00000027086	-
ALDBGALG0000002353	ENSGALG00000027588	-
ALDBGALG0000002353	ENSGALG00000027942	--
ALDBGALG0000002353	ENSGALG00000006594	POFUT1
ALDBGALG0000002353	ENSGALG00000010043	RBKS
ALDBGALG0000002353	ENSGALG00000001764	HCN4
ALDBGALG0000002353	ENSGALG00000023546	-
ALDBGALG0000002353	ENSGALG00000023905	--
ALDBGALG0000002353	ENSGALG00000006008	HOMER2
ALDBGALG0000002353	ENSGALG00000002670	ZC3H15
ALDBGALG0000002353	ENSGALG00000008034	CASKIN2
ALDBGALG0000002353	ENSGALG00000028772	ORMDL1
ALDBGALG0000002353	ENSGALG00000007095	CUL2
ALDBGALG0000002353	ENSGALG00000028422	-
ALDBGALG0000002353	ENSGALG00000012166	SLC35F5
ALDBGALG0000002353	ENSGALG00000015920	OTUD6B
ALDBGALG0000002353	ENSGALG00000005603	NACAD
ALDBGALG0000002353	ENSGALG00000016301	MLIP
ALDBGALG0000002353	ENSGALG00000015491	GPR89B
ALDBGALG0000002353	ENSGALG00000008130	RTN4
ALDBGALG0000002353	ENSGALG00000004994	ZNF703
ALDBGALG0000002353	ENSGALG00000014645	MEF2C
ALDBGALG0000002353	ENSGALG00000014515	C1QTNF7
ALDBGALG0000002353	ENSGALG00000009047	YPEL5
ALDBGALG0000002353	ENSGALG00000021615	--
ALDBGALG0000002353	ENSGALG00000002081	MMP28
ALDBGALG0000002353	ENSGALG00000009549	KPNA4
ALDBGALG0000002353	ENSGALG00000015570	GPR63
ALDBGALG0000002353	ENSGALG00000003645	PITPNM2
ALDBGALG0000002353	ENSGALG00000006884	42799
ALDBGALG0000002353	ENSGALG00000012677	CDKAL1
ALDBGALG0000002353	ENSGALG00000016830	CUL4A
ALDBGALG0000002353	ENSGALG00000027312	-
ALDBGALG0000002353	ENSGALG00000013229	CMAS
ALDBGALG0000002353	ENSGALG00000006763	EXOC6
ALDBGALG0000002353	ENSGALG00000012266	LRRFIP2
ALDBGALG0000002353	ENSGALG00000016370	Tpo
ALDBGALG0000002353	ENSGALG00000006682	BEND7
ALDBGALG0000002353	ENSGALG00000005893	ZFAND4
ALDBGALG0000002353	ENSGALG00000011897	SMDT1
ALDBGALG0000002353	ENSGALG00000006181	NUB1
ALDBGALG0000002353	ENSGALG00000014945	ANKRD31
ALDBGALG0000002353	ENSGALG00000005618	CTR9
ALDBGALG0000002353	ENSGALG00000012595	AGTPBP1
ALDBGALG0000002353	ENSGALG00000001166	--
ALDBGALG0000002353	ENSGALG00000012586	GKAP1
ALDBGALG0000002353	ENSGALG00000004531	PLOD1
ALDBGALG0000002353	ENSGALG00000021843	AUH
ALDBGALG0000002353	ENSGALG00000011468	IGFBP5
ALDBGALG0000002353	ENSGALG00000007169	EPC1
ALDBGALG0000002353	ENSGALG00000020922	C1orf21
ALDBGALG0000002353	ENSGALG00000026605	BAG2
ALDBGALG0000002353	ENSGALG00000001217	PCCB
ALDBGALG0000002353	ENSGALG00000012610	CTSL2
ALDBGALG0000002353	ENSGALG00000016850	ANKRD10
ALDBGALG0000002353	ENSGALG00000016993	SUCLA2
ALDBGALG0000002353	ENSGALG00000008975	FAM3C
ALDBGALG0000002353	ENSGALG00000025751	NMRK2
ALDBGALG0000002353	ENSGALG00000002158	GOLGA3
ALDBGALG0000002353	ENSGALG00000002294	SEMA6A
ALDBGALG0000002353	ENSGALG00000008089	KBTBD4
ALDBGALG0000002353	ENSGALG00000006325	-
ALDBGALG0000002353	ENSGALG00000008009	BCAP29
ALDBGALG0000002353	ENSGALG00000009525	HAT1
ALDBGALG0000002353	ENSGALG00000015450	RAB2A
ALDBGALG0000002353	ENSGALG00000005141	-
ALDBGALG0000002353	ENSGALG00000004838	BUB1B
ALDBGALG0000002353	ENSGALG00000001048	OLFML2A
ALDBGALG0000002353	ENSGALG00000001441	UBE2G1
ALDBGALG0000002353	ENSGALG00000003634	PTEN
ALDBGALG0000002353	ENSGALG00000011847	TTC26
ALDBGALG0000002353	ENSGALG00000010840	SNX13
ALDBGALG0000002353	ENSGALG00000018874	SNX24
ALDBGALG0000002353	ENSGALG00000005422	PDLIM1
ALDBGALG0000002353	ENSGALG00000011688	TCP11L1
ALDBGALG0000002353	ENSGALG00000004467	CLIP1
ALDBGALG0000002353	ENSGALG00000011689	PDIA5
ALDBGALG0000002353	ENSGALG00000009645	ESRRG
ALDBGALG0000002353	ENSGALG00000008114	SFXN2
ALDBGALG0000002353	ENSGALG00000002139	CSDE1
ALDBGALG0000002353	ENSGALG00000014142	VAPA
ALDBGALG0000002353	ENSGALG00000015828	BACH1
ALDBGALG0000002353	ENSGALG00000013414	PDLIM3
ALDBGALG0000002353	ENSGALG00000003449	DNAJC7
ALDBGALG0000002353	ENSGALG00000011993	RBX1
ALDBGALG0000002353	ENSGALG00000013239	NES
ALDBGALG0000002353	ENSGALG00000015903	FILIP1
ALDBGALG0000002353	ENSGALG00000006979	SPPL3
ALDBGALG0000002353	ENSGALG00000002377	ENO1
ALDBGALG0000002353	ENSGALG00000016592	PRPS2
ALDBGALG0000002353	ENSGALG00000009850	NOVA1
ALDBGALG0000002353	ENSGALG00000008403	PHF21A
ALDBGALG0000002353	ENSGALG00000018946	LMOD3
ALDBGALG0000002353	ENSGALG00000009374	GPR160
ALDBGALG0000002353	ENSGALG00000008275	-
ALDBGALG0000002353	ENSGALG00000016944	PCDH8
ALDBGALG0000002353	ENSGALG00000004725	-
ALDBGALG0000002353	ENSGALG00000009344	-
ALDBGALG0000002353	ENSGALG00000008940	SPTBN5
ALDBGALG0000002353	ENSGALG00000007380	ARHGAP26
ALDBGALG0000002353	ENSGALG00000005645	RNF141
ALDBGALG0000002353	ENSGALG00000003881	ERCC6L
ALDBGALG0000002353	ENSGALG00000008501	KLF7
ALDBGALG0000002353	ENSGALG00000029178	ZNF628
ALDBGALG0000002353	ENSGALG00000006182	NSFL1C
ALDBGALG0000002353	ENSGALG00000014701	RAP1GAP
ALDBGALG0000002353	ENSGALG00000015779	PM20D2
ALDBGALG0000002353	ENSGALG00000009773	USP15
ALDBGALG0000002353	ENSGALG00000006356	MKLN1
ALDBGALG0000002353	ENSGALG00000010406	TMEM63C
ALDBGALG0000002353	ENSGALG00000021688	CD320
ALDBGALG0000002353	ENSGALG00000012185	PLA2G12A
ALDBGALG0000002353	ENSGALG00000014526	TPI1
ALDBGALG0000002353	ENSGALG00000025896	PLPPR4
ALDBGALG0000002353	ENSGALG00000026971	RRAGD
ALDBGALG0000002353	ENSGALG00000025183	--
ALDBGALG0000002353	ENSGALG00000005613	-
ALDBGALG0000002353	ENSGALG00000023480	FBXO39
ALDBGALG0000002353	ENSGALG00000016945	LECT1
ALDBGALG0000002353	ENSGALG00000028908	HOXA6
ALDBGALG0000002353	ENSGALG00000002193	ARHGEF4
ALDBGALG0000002353	ENSGALG00000028949	CORO6
ALDBGALG0000002353	ENSGALG00000015439	SLC44A1
ALDBGALG0000002353	ENSGALG00000003433	-
ALDBGALG0000002353	ENSGALG00000009654	MLF1
ALDBGALG0000002353	ENSGALG00000008423	SLC4A8
ALDBGALG0000002353	ENSGALG00000000920	CGN
ALDBGALG0000002353	ENSGALG00000001766	RNF165
ALDBGALG0000002353	ENSGALG00000000252	SCN4A
ALDBGALG0000002353	ENSGALG00000026322	ARMT1
ALDBGALG0000002353	ENSGALG00000016397	Sox11
ALDBGALG0000002353	ENSGALG00000014709	SKIV2L2
ALDBGALG0000002353	ENSGALG00000019233	-
ALDBGALG0000002353	ENSGALG00000004733	MYO1A
ALDBGALG0000002353	ENSGALG00000012279	FBXO30
ALDBGALG0000002353	ENSGALG00000016444	ODC1
ALDBGALG0000002353	ENSGALG00000005832	PPP1R7
ALDBGALG0000002353	ENSGALG00000023772	HSPB7
ALDBGALG0000002353	ENSGALG00000013165	FH
ALDBGALG0000000099	ENSGALG00000026704	GPX8
ALDBGALG0000000099	ENSGALG00000001730	DGKD
ALDBGALG0000000099	ENSGALG00000005282	NKTR
ALDBGALG0000000099	ENSGALG00000012098	NAA30
ALDBGALG0000000099	ENSGALG00000013303	SLC27A1
ALDBGALG0000000099	ENSGALG00000016843	COL4A2
ALDBGALG0000000099	ENSGALG00000002318	LVRN
ALDBGALG0000000099	ENSGALG00000014226	KIAA0930
ALDBGALG0000000099	ENSGALG00000010311	NAV3
ALDBGALG0000000099	ENSGALG00000009107	NRXN1
ALDBGALG0000000099	ENSGALG00000000362	NAV1
ALDBGALG0000000099	ENSGALG00000027550	RGS16
ALDBGALG0000000099	ENSGALG00000027483	GLRX
ALDBGALG0000000099	ENSGALG00000004736	STAU1
ALDBGALG0000000099	ENSGALG00000003518	GPAT4
ALDBGALG0000000099	ENSGALG00000014244	SCNN1A
ALDBGALG0000000099	ENSGALG00000011679	DIRC2
ALDBGALG0000000099	ENSGALG00000009050	CAPN3
ALDBGALG0000000099	ENSGALG00000011423	FGFR1OP
ALDBGALG0000000099	ENSGALG00000006260	KLHL30
ALDBGALG0000000099	ENSGALG00000015943	PDP1
ALDBGALG0000000099	ENSGALG00000001903	MAP1LC3A
ALDBGALG0000000099	ENSGALG00000013634	LRRC2
ALDBGALG0000000099	ENSGALG00000013941	PDE7B
ALDBGALG0000000099	ENSGALG00000009442	ETFDH
ALDBGALG0000000099	ENSGALG00000009503	RAB3GAP2
ALDBGALG0000000099	ENSGALG00000008813	CROT
ALDBGALG0000000099	ENSGALG00000008163	PSME4
ALDBGALG0000000099	ENSGALG00000022955	VAMP1
ALDBGALG0000000099	ENSGALG00000012927	CDH10
ALDBGALG0000000099	ENSGALG00000014074	CPEB4
ALDBGALG0000000099	ENSGALG00000004399	CCPG1
ALDBGALG0000000099	ENSGALG00000007437	DPP8
ALDBGALG0000000099	ENSGALG00000011596	PTPN4
ALDBGALG0000000099	ENSGALG00000023648	PPP3R1
ALDBGALG0000000099	ENSGALG00000017084	UBL3
ALDBGALG0000000099	ENSGALG00000000276	FBXL17
ALDBGALG0000000099	ENSGALG00000001264	PLXNA2
ALDBGALG0000000099	ENSGALG00000015386	RNF170
ALDBGALG0000000099	ENSGALG00000005171	AP1S3
ALDBGALG0000000099	ENSGALG00000004400	SPECC1
ALDBGALG0000000099	ENSGALG00000005229	DPH5
ALDBGALG0000000099	ENSGALG00000016364	FAM150B
ALDBGALG0000000099	ENSGALG00000004445	SLC13A3
ALDBGALG0000000099	ENSGALG00000006464	PDRG1
ALDBGALG0000000099	ENSGALG00000005295	BCAS3
ALDBGALG0000000099	ENSGALG00000015596	MAP3K7
ALDBGALG0000000099	ENSGALG00000003699	EBF1
ALDBGALG0000000099	ENSGALG00000007978	UBE2H
ALDBGALG0000000099	ENSGALG00000026834	PLPP2
ALDBGALG0000000099	ENSGALG00000000409	CHMP7
ALDBGALG0000000099	ENSGALG00000007944	HECW2
ALDBGALG0000000099	ENSGALG00000002007	GPR17
ALDBGALG0000000099	ENSGALG00000006235	SLC41A3
ALDBGALG0000000099	ENSGALG00000012533	MYH9
ALDBGALG0000000099	ENSGALG00000013646	VPS37A
ALDBGALG0000000099	ENSGALG00000022030	PGAP3
ALDBGALG0000000099	ENSGALG00000009608	UBR3
ALDBGALG0000000099	ENSGALG00000026899	CHSY3
ALDBGALG0000000099	ENSGALG00000003188	--
ALDBGALG0000000099	ENSGALG00000016141	-
ALDBGALG0000000099	ENSGALG00000015051	CDK19
ALDBGALG0000000099	ENSGALG00000011465	STT3B
ALDBGALG0000000099	ENSGALG00000000634	KLHL21
ALDBGALG0000000099	ENSGALG00000016333	MTSS1
ALDBGALG0000000099	ENSGALG00000007936	PGK1
ALDBGALG0000000099	ENSGALG00000003624	KLHL10
ALDBGALG0000000099	ENSGALG00000007352	SPAG9
ALDBGALG0000000099	ENSGALG00000012044	chAnk2
ALDBGALG0000000099	ENSGALG00000013505	SYNE1
ALDBGALG0000000099	ENSGALG00000026389	-
ALDBGALG0000000099	ENSGALG00000013091	EPS8
ALDBGALG0000000099	ENSGALG00000005930	PLS3
ALDBGALG0000000099	ENSGALG00000015960	RPIA
ALDBGALG0000000099	ENSGALG00000001753	SFMBT1
ALDBGALG0000000099	ENSGALG00000005758	SPPL2A
ALDBGALG0000000099	ENSGALG00000002553	PCDH1
ALDBGALG0000000099	ENSGALG00000007289	CLPX
ALDBGALG0000000099	ENSGALG00000015606	GJA10
ALDBGALG0000000099	ENSGALG00000016456	Lpin1
ALDBGALG0000000099	ENSGALG00000006077	C5H11ORF58
ALDBGALG0000000099	ENSGALG00000017072	N4BP2L1
ALDBGALG0000000099	ENSGALG00000015018	CASQ2
ALDBGALG0000000099	ENSGALG00000002277	KLHL24
ALDBGALG0000000099	ENSGALG00000004878	CCDC30
ALDBGALG0000000099	ENSGALG00000005474	PNAT10
ALDBGALG0000000099	ENSGALG00000013660	ZNF516
ALDBGALG0000000099	ENSGALG00000003521	TPM1
ALDBGALG0000000099	ENSGALG00000008401	ASB13
ALDBGALG0000000099	ENSGALG00000026306	CTNNBIP1
ALDBGALG0000000099	ENSGALG00000007106	DNAH17
ALDBGALG0000000099	ENSGALG00000011881	CCNA2
ALDBGALG0000000099	ENSGALG00000028994	SAP30L
ALDBGALG0000000099	ENSGALG00000002723	ANKS1A
ALDBGALG0000000099	ENSGALG00000011278	KAT2B
ALDBGALG0000000099	ENSGALG00000009073	PSEN2
ALDBGALG0000000099	ENSGALG00000005918	FAM69A
ALDBGALG0000000099	ENSGALG00000014868	SERINC1
ALDBGALG0000000099	ENSGALG00000016058	ERG
ALDBGALG0000000099	ENSGALG00000025856	--
ALDBGALG0000000099	ENSGALG00000025972	SELM
ALDBGALG0000000099	ENSGALG00000013822	TXLNB
ALDBGALG0000000099	ENSGALG00000004043	NBL1
ALDBGALG0000000099	ENSGALG00000012568	TIMP3
ALDBGALG0000000099	ENSGALG00000015758	PAG1
ALDBGALG0000000099	ENSGALG00000010090	FAM160A1
ALDBGALG0000000099	ENSGALG00000027830	CACNG2
ALDBGALG0000000099	ENSGALG00000005347	ADAMTS18
ALDBGALG0000000099	ENSGALG00000012712	RBM24
ALDBGALG0000000099	ENSGALG00000008992	ETNPPL
ALDBGALG0000000099	ENSGALG00000006027	TM6SF1
ALDBGALG0000000099	ENSGALG00000002082	AMPD1
ALDBGALG0000000099	ENSGALG00000016639	KIF13B
ALDBGALG0000000099	ENSGALG00000020893	C2orf47
ALDBGALG0000000099	ENSGALG00000012414	GNPNAT1
ALDBGALG0000000099	ENSGALG00000005034	ACAD9
ALDBGALG0000000099	ENSGALG00000002182	NR5A2
ALDBGALG0000000099	ENSGALG00000001907	WAPAL
ALDBGALG0000000099	ENSGALG00000015580	UFL1
ALDBGALG0000000099	ENSGALG00000004560	MYOZ3
ALDBGALG0000000099	ENSGALG00000017358	YWHAG
ALDBGALG0000000099	ENSGALG00000024077	CRYBG3
ALDBGALG0000000099	ENSGALG00000007052	PXK
ALDBGALG0000000099	ENSGALG00000006435	UBE2B
ALDBGALG0000000099	ENSGALG00000008597	MRPL2
ALDBGALG0000000099	ENSGALG00000006969	USP28
ALDBGALG0000000099	ENSGALG00000015496	CHMP2B
ALDBGALG0000000099	ENSGALG00000015835	GRIK1
ALDBGALG0000000099	ENSGALG00000008230	PCGF6
ALDBGALG0000000099	ENSGALG00000005490	RPS2
ALDBGALG0000000099	ENSGALG00000003118	ADGRA2
ALDBGALG0000000099	ENSGALG00000013058	-
ALDBGALG0000000099	ENSGALG00000004969	TIMP4
ALDBGALG0000000099	ENSGALG00000008674	RAPH1
ALDBGALG0000000099	ENSGALG00000010081	SH3D19
ALDBGALG0000000099	ENSGALG00000009718	FAM53B
ALDBGALG0000000099	ENSGALG00000012024	MKL1
ALDBGALG0000000099	ENSGALG00000022539	ATP5B
ALDBGALG0000000099	ENSGALG00000013366	TBL1X
ALDBGALG0000000099	ENSGALG00000004086	CHMP1B
ALDBGALG0000000099	ENSGALG00000026182	CTTNBP2NL
ALDBGALG0000000099	ENSGALG00000025339	--
ALDBGALG0000000099	ENSGALG00000016171	FAK
ALDBGALG0000000099	ENSGALG00000001281	PHOSPHO1
ALDBGALG0000000099	ENSGALG00000007448	SPRY3
ALDBGALG0000000099	ENSGALG00000001263	GTF2IRD1
ALDBGALG0000000099	ENSGALG00000015661	CRISPLD1
ALDBGALG0000000099	ENSGALG00000015476	CLVS1
ALDBGALG0000000099	ENSGALG00000027350	CCDC71L
ALDBGALG0000000099	ENSGALG00000006998	LRP5
ALDBGALG0000000099	ENSGALG00000021619	KXD1
ALDBGALG0000000099	ENSGALG00000004034	CAPZB
ALDBGALG0000000099	ENSGALG00000027104	#N/A
ALDBGALG0000000099	ENSGALG00000012260	LCT
ALDBGALG0000000099	ENSGALG00000017567	GPD1
ALDBGALG0000000099	ENSGALG00000004259	BLMH
ALDBGALG0000000099	ENSGALG00000025908	-
ALDBGALG0000000099	ENSGALG00000006236	TPH1
ALDBGALG0000000099	ENSGALG00000012598	NAA35
ALDBGALG0000000099	ENSGALG00000016887	-
ALDBGALG0000000099	ENSGALG00000003672	UBLCP1
ALDBGALG0000000099	ENSGALG00000006300	LDHA
ALDBGALG0000000099	ENSGALG00000014410	CSTB
ALDBGALG0000000099	ENSGALG00000008749	POLR3F
ALDBGALG0000000099	ENSGALG00000000860	SLC7A6
ALDBGALG0000000099	ENSGALG00000006104	ADAMTSL3
ALDBGALG0000000099	ENSGALG00000016555	HADHB
ALDBGALG0000000099	ENSGALG00000014441	-
ALDBGALG0000000099	ENSGALG00000006064	TEKT1
ALDBGALG0000000099	ENSGALG00000015241	SNAI2
ALDBGALG0000000099	ENSGALG00000026600	C1orf198
ALDBGALG0000000099	ENSGALG00000004662	DISP3
ALDBGALG0000000099	ENSGALG00000026687	PLCD4
ALDBGALG0000000099	ENSGALG00000026537	-
ALDBGALG0000000099	ENSGALG00000026450	PLEKHG3
ALDBGALG0000000099	ENSGALG00000000712	RAB29
ALDBGALG0000000099	ENSGALG00000014816	SPICE1
ALDBGALG0000000099	ENSGALG00000009799	MEIS2
ALDBGALG0000000099	ENSGALG00000013018	TPRKB
ALDBGALG0000000099	ENSGALG00000007330	CTNND1
ALDBGALG0000000099	ENSGALG00000000193	-
ALDBGALG0000000099	ENSGALG00000016543	NHS
ALDBGALG0000000099	ENSGALG00000011883	CLEC3B
ALDBGALG0000000099	ENSGALG00000006098	HPRT1
ALDBGALG0000000099	ENSGALG00000027086	-
ALDBGALG0000000099	ENSGALG00000008999	AFAP1L2
ALDBGALG0000000099	ENSGALG00000027942	--
ALDBGALG0000000099	ENSGALG00000017155	C11orf87
ALDBGALG0000000099	ENSGALG00000002282	TMEM200A
ALDBGALG0000000099	ENSGALG00000027429	HSD17B1
ALDBGALG0000000099	ENSGALG00000001764	HCN4
ALDBGALG0000000099	ENSGALG00000004693	ARPC1A
ALDBGALG0000000099	ENSGALG00000006008	HOMER2
ALDBGALG0000000099	ENSGALG00000002670	ZC3H15
ALDBGALG0000000099	ENSGALG00000028772	ORMDL1
ALDBGALG0000000099	ENSGALG00000007095	CUL2
ALDBGALG0000000099	ENSGALG00000014523	MATN2
ALDBGALG0000000099	ENSGALG00000028422	-
ALDBGALG0000000099	ENSGALG00000026950	UBE2M
ALDBGALG0000000099	ENSGALG00000005603	NACAD
ALDBGALG0000000099	ENSGALG00000015491	GPR89B
ALDBGALG0000000099	ENSGALG00000008130	RTN4
ALDBGALG0000000099	ENSGALG00000015391	-
ALDBGALG0000000099	ENSGALG00000014645	MEF2C
ALDBGALG0000000099	ENSGALG00000015511	ROBO1
ALDBGALG0000000099	ENSGALG00000012570	TANC1
ALDBGALG0000000099	ENSGALG00000014515	C1QTNF7
ALDBGALG0000000099	ENSGALG00000009047	YPEL5
ALDBGALG0000000099	ENSGALG00000021529	GP1BB
ALDBGALG0000000099	ENSGALG00000002081	MMP28
ALDBGALG0000000099	ENSGALG00000015570	GPR63
ALDBGALG0000000099	ENSGALG00000021340	CA9
ALDBGALG0000000099	ENSGALG00000009957	TIE1
ALDBGALG0000000099	ENSGALG00000016830	CUL4A
ALDBGALG0000000099	ENSGALG00000027891	NREP
ALDBGALG0000000099	ENSGALG00000015410	BVES
ALDBGALG0000000099	ENSGALG00000013229	CMAS
ALDBGALG0000000099	ENSGALG00000006763	EXOC6
ALDBGALG0000000099	ENSGALG00000006682	BEND7
ALDBGALG0000000099	ENSGALG00000004669	ASPA
ALDBGALG0000000099	ENSGALG00000006181	NUB1
ALDBGALG0000000099	ENSGALG00000014945	ANKRD31
ALDBGALG0000000099	ENSGALG00000005618	CTR9
ALDBGALG0000000099	ENSGALG00000016868	NALCN
ALDBGALG0000000099	ENSGALG00000004347	NEDD4
ALDBGALG0000000099	ENSGALG00000005021	RAB43
ALDBGALG0000000099	ENSGALG00000001166	--
ALDBGALG0000000099	ENSGALG00000012586	GKAP1
ALDBGALG0000000099	ENSGALG00000005986	TUB
ALDBGALG0000000099	ENSGALG00000021843	AUH
ALDBGALG0000000099	ENSGALG00000021593	HEYL
ALDBGALG0000000099	ENSGALG00000011468	IGFBP5
ALDBGALG0000000099	ENSGALG00000007169	EPC1
ALDBGALG0000000099	ENSGALG00000020922	C1orf21
ALDBGALG0000000099	ENSGALG00000004503	-
ALDBGALG0000000099	ENSGALG00000002889	ASPSCR1
ALDBGALG0000000099	ENSGALG00000016409	KIDINS220
ALDBGALG0000000099	ENSGALG00000015268	NUDT12
ALDBGALG0000000099	ENSGALG00000011285	-
ALDBGALG0000000099	ENSGALG00000023338	CBX2
ALDBGALG0000000099	ENSGALG00000001846	-
ALDBGALG0000000099	ENSGALG00000008975	FAM3C
ALDBGALG0000000099	ENSGALG00000025751	NMRK2
ALDBGALG0000000099	ENSGALG00000008089	KBTBD4
ALDBGALG0000000099	ENSGALG00000012034	ADSL
ALDBGALG0000000099	ENSGALG00000015450	RAB2A
ALDBGALG0000000099	ENSGALG00000013814	IMPA2
ALDBGALG0000000099	ENSGALG00000004583	NPLOC4
ALDBGALG0000000099	ENSGALG00000005141	-
ALDBGALG0000000099	ENSGALG00000004838	BUB1B
ALDBGALG0000000099	ENSGALG00000012259	UBXN4
ALDBGALG0000000099	ENSGALG00000001056	ABHD11
ALDBGALG0000000099	ENSGALG00000005263	SOX8
ALDBGALG0000000099	ENSGALG00000001441	UBE2G1
ALDBGALG0000000099	ENSGALG00000003634	PTEN
ALDBGALG0000000099	ENSGALG00000027389	RGS7BP
ALDBGALG0000000099	ENSGALG00000009056	LCLAT1
ALDBGALG0000000099	ENSGALG00000007183	ERGIC2
ALDBGALG0000000099	ENSGALG00000010840	SNX13
ALDBGALG0000000099	ENSGALG00000018874	SNX24
ALDBGALG0000000099	ENSGALG00000026994	--
ALDBGALG0000000099	ENSGALG00000013925	KIT
ALDBGALG0000000099	ENSGALG00000005422	PDLIM1
ALDBGALG0000000099	ENSGALG00000006000	ADAMTS2
ALDBGALG0000000099	ENSGALG00000004467	CLIP1
ALDBGALG0000000099	ENSGALG00000016166	SLC45A4
ALDBGALG0000000099	ENSGALG00000005821	FAM219A
ALDBGALG0000000099	ENSGALG00000004040	MFAP3
ALDBGALG0000000099	ENSGALG00000005210	WNK2
ALDBGALG0000000099	ENSGALG00000015196	ASXL3
ALDBGALG0000000099	ENSGALG00000014925	GPRC6A
ALDBGALG0000000099	ENSGALG00000014142	VAPA
ALDBGALG0000000099	ENSGALG00000025543	--
ALDBGALG0000000099	ENSGALG00000006020	BTBD1
ALDBGALG0000000099	ENSGALG00000003449	DNAJC7
ALDBGALG0000000099	ENSGALG00000016777	CNOT11
ALDBGALG0000000099	ENSGALG00000009473	EFCAB1
ALDBGALG0000000099	ENSGALG00000008403	PHF21A
ALDBGALG0000000099	ENSGALG00000008076	TMEM164
ALDBGALG0000000099	ENSGALG00000025858	LUZP1
ALDBGALG0000000099	ENSGALG00000009930	STRN3
ALDBGALG0000000099	ENSGALG00000017436	ARL6IP5
ALDBGALG0000000099	ENSGALG00000016944	PCDH8
ALDBGALG0000000099	ENSGALG00000013354	ABCF2
ALDBGALG0000000099	ENSGALG00000004591	SERPINC1
ALDBGALG0000000099	ENSGALG00000027703	-
ALDBGALG0000000099	ENSGALG00000005645	RNF141
ALDBGALG0000000099	ENSGALG00000016909	NDFIP2
ALDBGALG0000000099	ENSGALG00000004624	MYO5A
ALDBGALG0000000099	ENSGALG00000008501	KLF7
ALDBGALG0000000099	ENSGALG00000029178	ZNF628
ALDBGALG0000000099	ENSGALG00000006182	NSFL1C
ALDBGALG0000000099	ENSGALG00000017244	PRSS23
ALDBGALG0000000099	ENSGALG00000026395	TRABD2A
ALDBGALG0000000099	ENSGALG00000010218	--
ALDBGALG0000000099	ENSGALG00000016535	RAB10
ALDBGALG0000000099	ENSGALG00000028285	SYPL2
ALDBGALG0000000099	ENSGALG00000015779	PM20D2
ALDBGALG0000000099	ENSGALG00000005908	TMEM9B
ALDBGALG0000000099	ENSGALG00000027701	NANOS3
ALDBGALG0000000099	ENSGALG00000027902	SYNGR2
ALDBGALG0000000099	ENSGALG00000016959	DGKH
ALDBGALG0000000099	ENSGALG00000016284	TAB3
ALDBGALG0000000099	ENSGALG00000012852	MKRN1
ALDBGALG0000000099	ENSGALG00000016107	EBAG9
ALDBGALG0000000099	ENSGALG00000006356	MKLN1
ALDBGALG0000000099	ENSGALG00000010406	TMEM63C
ALDBGALG0000000099	ENSGALG00000012185	PLA2G12A
ALDBGALG0000000099	ENSGALG00000014526	TPI1
ALDBGALG0000000099	ENSGALG00000025896	PLPPR4
ALDBGALG0000000099	ENSGALG00000012043	PDCD6IP
ALDBGALG0000000099	ENSGALG00000009328	EIF3A
ALDBGALG0000000099	ENSGALG00000026971	RRAGD
ALDBGALG0000000099	ENSGALG00000025183	--
ALDBGALG0000000099	ENSGALG00000005613	-
ALDBGALG0000000099	ENSGALG00000023480	FBXO39
ALDBGALG0000000099	ENSGALG00000005124	IVNS1ABP
ALDBGALG0000000099	ENSGALG00000016945	LECT1
ALDBGALG0000000099	ENSGALG00000000871	MADPRT
ALDBGALG0000000099	ENSGALG00000014378	ANAPC4
ALDBGALG0000000099	ENSGALG00000028949	CORO6
ALDBGALG0000000099	ENSGALG00000009583	GORASP2
ALDBGALG0000000099	ENSGALG00000009654	MLF1
ALDBGALG0000000099	ENSGALG00000001054	C20H20ORF24
ALDBGALG0000000099	ENSGALG00000000920	CGN
ALDBGALG0000000099	ENSGALG00000003334	METTL11B
ALDBGALG0000000099	ENSGALG00000000252	SCN4A
ALDBGALG0000000099	ENSGALG00000026322	ARMT1
ALDBGALG0000000099	ENSGALG00000015559	ABLIM2
ALDBGALG0000000099	ENSGALG00000016397	Sox11
ALDBGALG0000000099	ENSGALG00000012954	MYO10
ALDBGALG0000000099	ENSGALG00000014709	SKIV2L2
ALDBGALG0000000099	ENSGALG00000019233	-
ALDBGALG0000000099	ENSGALG00000004733	MYO1A
ALDBGALG0000000099	ENSGALG00000012279	FBXO30
ALDBGALG0000000099	ENSGALG00000016444	ODC1
ALDBGALG0000000099	ENSGALG00000005832	PPP1R7
ALDBGALG0000000099	ENSGALG00000013149	MOCOS
ALDBGALG0000000099	ENSGALG00000023772	HSPB7
ALDBGALG0000000099	ENSGALG00000003183	C11H16ORF70
ALDBGALG0000000099	ENSGALG00000015069	B4GALT4
ALDBGALG0000000099	ENSGALG00000013165	FH
ALDBGALG0000000099	ENSGALG00000011937	NFE2L1
ALDBGALG0000000099	ENSGALG00000010276	GPBP1L1
ALDBGALG0000000099	ENSGALG00000027156	PSMA7
ALDBGALG0000005381	ENSGALG00000016820	GAS6
ALDBGALG0000005381	ENSGALG00000002709	MYO1C
ALDBGALG0000005381	ENSGALG00000001730	DGKD
ALDBGALG0000005381	ENSGALG00000005282	NKTR
ALDBGALG0000005381	ENSGALG00000002239	-
ALDBGALG0000005381	ENSGALG00000016843	COL4A2
ALDBGALG0000005381	ENSGALG00000016049	RRM2B
ALDBGALG0000005381	ENSGALG00000008043	CORO2B
ALDBGALG0000005381	ENSGALG00000010311	NAV3
ALDBGALG0000005381	ENSGALG00000010486	JAKMIP3
ALDBGALG0000005381	ENSGALG00000010716	AGA
ALDBGALG0000005381	ENSGALG00000009107	NRXN1
ALDBGALG0000005381	ENSGALG00000000362	NAV1
ALDBGALG0000005381	ENSGALG00000015424	FAM110B
ALDBGALG0000005381	ENSGALG00000002922	NOTCH2
ALDBGALG0000005381	ENSGALG00000006705	MYOF
ALDBGALG0000005381	ENSGALG00000002639	TRPC1
ALDBGALG0000005381	ENSGALG00000016727	JADE3
ALDBGALG0000005381	ENSGALG00000016355	ERICH1
ALDBGALG0000005381	ENSGALG00000028627	-
ALDBGALG0000005381	ENSGALG00000000264	-
ALDBGALG0000005381	ENSGALG00000008238	MED13L
ALDBGALG0000005381	ENSGALG00000027251	--
ALDBGALG0000005381	ENSGALG00000015943	PDP1
ALDBGALG0000005381	ENSGALG00000027936	DAPK3
ALDBGALG0000005381	ENSGALG00000013634	LRRC2
ALDBGALG0000005381	ENSGALG00000003420	ZBTB8A
ALDBGALG0000005381	ENSGALG00000021316	SLC12A4
ALDBGALG0000005381	ENSGALG00000012927	CDH10
ALDBGALG0000005381	ENSGALG00000014428	TAPBPL
ALDBGALG0000005381	ENSGALG00000004934	CDC25A
ALDBGALG0000005381	ENSGALG00000007437	DPP8
ALDBGALG0000005381	ENSGALG00000008072	CHRDL1
ALDBGALG0000005381	ENSGALG00000009222	FNDC3B
ALDBGALG0000005381	ENSGALG00000001264	PLXNA2
ALDBGALG0000005381	ENSGALG00000001567	NT5DC2
ALDBGALG0000005381	ENSGALG00000001291	-
ALDBGALG0000005381	ENSGALG00000003396	NFATC3
ALDBGALG0000005381	ENSGALG00000007530	-
ALDBGALG0000005381	ENSGALG00000004559	DPY19L3
ALDBGALG0000005381	ENSGALG00000014152	SUV420H1
ALDBGALG0000005381	ENSGALG00000014730	ELOVL7
ALDBGALG0000005381	ENSGALG00000026834	PLPP2
ALDBGALG0000005381	ENSGALG00000007944	HECW2
ALDBGALG0000005381	ENSGALG00000027308	-
ALDBGALG0000005381	ENSGALG00000016859	-
ALDBGALG0000005381	ENSGALG00000002142	DGKQ
ALDBGALG0000005381	ENSGALG00000012533	MYH9
ALDBGALG0000005381	ENSGALG00000020939	SLC35C2
ALDBGALG0000005381	ENSGALG00000003188	--
ALDBGALG0000005381	ENSGALG00000027159	CNKSR3
ALDBGALG0000005381	ENSGALG00000025781	-
ALDBGALG0000005381	ENSGALG00000013254	LOXL3
ALDBGALG0000005381	ENSGALG00000004519	TRPV2
ALDBGALG0000005381	ENSGALG00000016141	-
ALDBGALG0000005381	ENSGALG00000013196	ANKS6
ALDBGALG0000005381	ENSGALG00000007956	PLXDC2
ALDBGALG0000005381	ENSGALG00000001433	B3GNTL1
ALDBGALG0000005381	ENSGALG00000000478	--
ALDBGALG0000005381	ENSGALG00000003624	KLHL10
ALDBGALG0000005381	ENSGALG00000015123	ZDHHC23
ALDBGALG0000005381	ENSGALG00000002896	ENPP1
ALDBGALG0000005381	ENSGALG00000013505	SYNE1
ALDBGALG0000005381	ENSGALG00000013091	EPS8
ALDBGALG0000005381	ENSGALG00000005930	PLS3
ALDBGALG0000005381	ENSGALG00000005758	SPPL2A
ALDBGALG0000005381	ENSGALG00000024470	CCLI5
ALDBGALG0000005381	ENSGALG00000013499	PPP6R2
ALDBGALG0000005381	ENSGALG00000027874	CHAC1
ALDBGALG0000005381	ENSGALG00000020002	SLC22A3
ALDBGALG0000005381	ENSGALG00000014930	ENC1
ALDBGALG0000005381	ENSGALG00000017072	N4BP2L1
ALDBGALG0000005381	ENSGALG00000026970	-
ALDBGALG0000005381	ENSGALG00000005474	PNAT10
ALDBGALG0000005381	ENSGALG00000001770	ACAP3
ALDBGALG0000005381	ENSGALG00000015029	EVC2
ALDBGALG0000005381	ENSGALG00000013606	FGL1
ALDBGALG0000005381	ENSGALG00000015721	SVEP1
ALDBGALG0000005381	ENSGALG00000006211	BCL2L1
ALDBGALG0000005381	ENSGALG00000007106	DNAH17
ALDBGALG0000005381	ENSGALG00000019254	A2ML1
ALDBGALG0000005381	ENSGALG00000011558	LRP6
ALDBGALG0000005381	ENSGALG00000028250	ANKRD22
ALDBGALG0000005381	ENSGALG00000009252	PLD1
ALDBGALG0000005381	ENSGALG00000004993	ALKBH2
ALDBGALG0000005381	ENSGALG00000009272	-
ALDBGALG0000005381	ENSGALG00000016058	ERG
ALDBGALG0000005381	ENSGALG00000023542	ALPL
ALDBGALG0000005381	ENSGALG00000005666	ADM
ALDBGALG0000005381	ENSGALG00000004610	SH2B3
ALDBGALG0000005381	ENSGALG00000010117	SLC25A21
ALDBGALG0000005381	ENSGALG00000012568	TIMP3
ALDBGALG0000005381	ENSGALG00000015758	PAG1
ALDBGALG0000005381	ENSGALG00000010090	FAM160A1
ALDBGALG0000005381	ENSGALG00000003627	BPTF
ALDBGALG0000005381	ENSGALG00000008992	ETNPPL
ALDBGALG0000005381	ENSGALG00000015985	CCNE2
ALDBGALG0000005381	ENSGALG00000016639	KIF13B
ALDBGALG0000005381	ENSGALG00000023142	EP3
ALDBGALG0000005381	ENSGALG00000005034	ACAD9
ALDBGALG0000005381	ENSGALG00000010088	RALGAPA1
ALDBGALG0000005381	ENSGALG00000007721	ARHGAP21
ALDBGALG0000005381	ENSGALG00000016947	ELF1
ALDBGALG0000005381	ENSGALG00000007841	DNAH7
ALDBGALG0000005381	ENSGALG00000024077	CRYBG3
ALDBGALG0000005381	ENSGALG00000008885	PDE1A
ALDBGALG0000005381	ENSGALG00000023073	AKAP12
ALDBGALG0000005381	ENSGALG00000015699	NELFA
ALDBGALG0000005381	ENSGALG00000010368	VASH1
ALDBGALG0000005381	ENSGALG00000013886	C2H18ORF1
ALDBGALG0000005381	ENSGALG00000028258	-
ALDBGALG0000005381	ENSGALG00000027511	SP5
ALDBGALG0000005381	ENSGALG00000004969	TIMP4
ALDBGALG0000005381	ENSGALG00000028779	GAS2L1
ALDBGALG0000005381	ENSGALG00000016845	CARKD
ALDBGALG0000005381	ENSGALG00000008674	RAPH1
ALDBGALG0000005381	ENSGALG00000010081	SH3D19
ALDBGALG0000005381	ENSGALG00000022539	ATP5B
ALDBGALG0000005381	ENSGALG00000013366	TBL1X
ALDBGALG0000005381	ENSGALG00000026182	CTTNBP2NL
ALDBGALG0000005381	ENSGALG00000008469	SPINT1
ALDBGALG0000005381	ENSGALG00000009683	NEK1
ALDBGALG0000005381	ENSGALG00000007448	SPRY3
ALDBGALG0000005381	ENSGALG00000015661	CRISPLD1
ALDBGALG0000005381	ENSGALG00000006401	OSBPL5
ALDBGALG0000005381	ENSGALG00000006998	LRP5
ALDBGALG0000005381	ENSGALG00000011622	MAS1
ALDBGALG0000005381	ENSGALG00000014873	GJA1
ALDBGALG0000005381	ENSGALG00000013081	VWC2
ALDBGALG0000005381	ENSGALG00000011432	CDC42BPB
ALDBGALG0000005381	ENSGALG00000005398	HAGH
ALDBGALG0000005381	ENSGALG00000017130	LATS2
ALDBGALG0000005381	ENSGALG00000011608	INF2
ALDBGALG0000005381	ENSGALG00000015792	ADAMTS1
ALDBGALG0000005381	ENSGALG00000016485	cRhoB
ALDBGALG0000005381	ENSGALG00000009068	ITPKB
ALDBGALG0000005381	ENSGALG00000020614	TM2D1
ALDBGALG0000005381	ENSGALG00000005301	CYB5R2
ALDBGALG0000005381	ENSGALG00000003261	PTRF
ALDBGALG0000005381	ENSGALG00000016351	ACOT9
ALDBGALG0000005381	ENSGALG00000003078	#N/A
ALDBGALG0000005381	ENSGALG00000016622	STS
ALDBGALG0000005381	ENSGALG00000006184	CERS5
ALDBGALG0000005381	ENSGALG00000009476	cdk6
ALDBGALG0000005381	ENSGALG00000003520	POLG2
ALDBGALG0000005381	ENSGALG00000006104	ADAMTSL3
ALDBGALG0000005381	ENSGALG00000008322	PTPN12
ALDBGALG0000005381	ENSGALG00000006221	KIF1A
ALDBGALG0000005381	ENSGALG00000000470	LMNB2
ALDBGALG0000005381	ENSGALG00000016811	-
ALDBGALG0000005381	ENSGALG00000026600	C1orf198
ALDBGALG0000005381	ENSGALG00000004662	DISP3
ALDBGALG0000005381	ENSGALG00000026450	PLEKHG3
ALDBGALG0000005381	ENSGALG00000007140	NRP1
ALDBGALG0000005381	ENSGALG00000005042	IQSEC1
ALDBGALG0000005381	ENSGALG00000009781	DOCK1
ALDBGALG0000005381	ENSGALG00000014816	SPICE1
ALDBGALG0000005381	ENSGALG00000014298	RFC1
ALDBGALG0000005381	ENSGALG00000028773	Gga.52643
ALDBGALG0000005381	ENSGALG00000009799	MEIS2
ALDBGALG0000005381	ENSGALG00000020615	STK32C
ALDBGALG0000005381	ENSGALG00000007330	CTNND1
ALDBGALG0000005381	ENSGALG00000000193	-
ALDBGALG0000005381	ENSGALG00000009064	FZD1
ALDBGALG0000005381	ENSGALG00000011883	CLEC3B
ALDBGALG0000005381	ENSGALG00000007672	PPFIA1
ALDBGALG0000005381	ENSGALG00000015403	EPHA3
ALDBGALG0000005381	ENSGALG00000008999	AFAP1L2
ALDBGALG0000005381	ENSGALG00000002282	TMEM200A
ALDBGALG0000005381	ENSGALG00000012455	FANCM
ALDBGALG0000005381	ENSGALG00000027429	HSD17B1
ALDBGALG0000005381	ENSGALG00000015253	COL8A1
ALDBGALG0000005381	ENSGALG00000015351	CBLB
ALDBGALG0000005381	ENSGALG00000001764	HCN4
ALDBGALG0000005381	ENSGALG00000001101	MBD3
ALDBGALG0000005381	ENSGALG00000008034	CASKIN2
ALDBGALG0000005381	ENSGALG00000014523	MATN2
ALDBGALG0000005381	ENSGALG00000004474	PLEKHF1
ALDBGALG0000005381	ENSGALG00000011219	GIPR
ALDBGALG0000005381	ENSGALG00000001892	CYGB
ALDBGALG0000005381	ENSGALG00000004256	DHRS3
ALDBGALG0000005381	ENSGALG00000002326	-
ALDBGALG0000005381	ENSGALG00000004728	RGL1
ALDBGALG0000005381	ENSGALG00000008909	USP13
ALDBGALG0000005381	ENSGALG00000016131	EEF1D
ALDBGALG0000005381	ENSGALG00000014605	--
ALDBGALG0000005381	ENSGALG00000000840	KDM1A
ALDBGALG0000005381	ENSGALG00000012857	DENND2A
ALDBGALG0000005381	ENSGALG00000001136	-
ALDBGALG0000005381	ENSGALG00000002298	COL8A2
ALDBGALG0000005381	ENSGALG00000014963	DSE
ALDBGALG0000005381	ENSGALG00000026262	PMP22
ALDBGALG0000005381	ENSGALG00000021529	GP1BB
ALDBGALG0000005381	ENSGALG00000002081	MMP28
ALDBGALG0000005381	ENSGALG00000016575	GPM6B
ALDBGALG0000005381	ENSGALG00000027704	--
ALDBGALG0000005381	ENSGALG00000021340	CA9
ALDBGALG0000005381	ENSGALG00000006623	ATP11C
ALDBGALG0000005381	ENSGALG00000016830	CUL4A
ALDBGALG0000005381	ENSGALG00000001231	SAMHD1
ALDBGALG0000005381	ENSGALG00000010313	MAST2
ALDBGALG0000005381	ENSGALG00000027891	NREP
ALDBGALG0000005381	ENSGALG00000004642	NMNAT2
ALDBGALG0000005381	ENSGALG00000014922	ROCK1
ALDBGALG0000005381	ENSGALG00000003168	MTMR12
ALDBGALG0000005381	ENSGALG00000025780	ITPRIP
ALDBGALG0000005381	ENSGALG00000004527	UNC13C
ALDBGALG0000005381	ENSGALG00000007804	GXYLT2
ALDBGALG0000005381	ENSGALG00000016868	NALCN
ALDBGALG0000005381	ENSGALG00000005021	RAB43
ALDBGALG0000005381	ENSGALG00000016399	SNTB1
ALDBGALG0000005381	ENSGALG00000026394	CORO1B
ALDBGALG0000005381	ENSGALG00000009062	CDK14
ALDBGALG0000005381	ENSGALG00000014004	EPB41L2
ALDBGALG0000005381	ENSGALG00000001181	KCNJ5
ALDBGALG0000005381	ENSGALG00000004849	WSCD2
ALDBGALG0000005381	ENSGALG00000011019	ROR1
ALDBGALG0000005381	ENSGALG00000001816	MAGI3
ALDBGALG0000005381	ENSGALG00000021593	HEYL
ALDBGALG0000005381	ENSGALG00000003466	AKR1B1L
ALDBGALG0000005381	ENSGALG00000015995	PTPA
ALDBGALG0000005381	ENSGALG00000003835	10
ALDBGALG0000005381	ENSGALG00000018291	--
ALDBGALG0000005381	ENSGALG00000015284	RGMB
ALDBGALG0000005381	ENSGALG00000012739	HIVEP1
ALDBGALG0000005381	ENSGALG00000003534	DDX31
ALDBGALG0000005381	ENSGALG00000015321	--
ALDBGALG0000005381	ENSGALG00000026471	CRIP2
ALDBGALG0000005381	ENSGALG00000006658	FANCI
ALDBGALG0000005381	ENSGALG00000011078	PTPN13
ALDBGALG0000005381	ENSGALG00000006868	CRACR2B
ALDBGALG0000005381	ENSGALG00000000883	MAPKAPK2
ALDBGALG0000005381	ENSGALG00000008367	MDK
ALDBGALG0000005381	ENSGALG00000004617	-
ALDBGALG0000005381	ENSGALG00000003146	CCDC92
ALDBGALG0000005381	ENSGALG00000011007	OSBPL3
ALDBGALG0000005381	ENSGALG00000012787	BMP6
ALDBGALG0000005381	ENSGALG00000006233	GALNT11
ALDBGALG0000005381	ENSGALG00000006325	-
ALDBGALG0000005381	ENSGALG00000028307	--
ALDBGALG0000005381	ENSGALG00000009676	METTL5
ALDBGALG0000005381	ENSGALG00000012034	ADSL
ALDBGALG0000005381	ENSGALG00000020554	ADAMTSL1
ALDBGALG0000005381	ENSGALG00000006976	-
ALDBGALG0000005381	ENSGALG00000006939	PFKP
ALDBGALG0000005381	ENSGALG00000013814	IMPA2
ALDBGALG0000005381	ENSGALG00000005141	-
ALDBGALG0000005381	ENSGALG00000004827	-
ALDBGALG0000005381	ENSGALG00000008525	ABHD12
ALDBGALG0000005381	ENSGALG00000004620	LAMC1
ALDBGALG0000005381	ENSGALG00000016720	CD2AP
ALDBGALG0000005381	ENSGALG00000004848	YBX1
ALDBGALG0000005381	ENSGALG00000002447	CTNNA1
ALDBGALG0000005381	ENSGALG00000000311	DOCK5
ALDBGALG0000005381	ENSGALG00000010055	DAAM2
ALDBGALG0000005381	ENSGALG00000002041	AGRN
ALDBGALG0000005381	ENSGALG00000027389	RGS7BP
ALDBGALG0000005381	ENSGALG00000011145	TRIL
ALDBGALG0000005381	ENSGALG00000002787	#N/A
ALDBGALG0000005381	ENSGALG00000016050	TTC3
ALDBGALG0000005381	ENSGALG00000028616	CELSR2
ALDBGALG0000005381	ENSGALG00000024081	TGIF2
ALDBGALG0000005381	ENSGALG00000012207	CCNT2
ALDBGALG0000005381	ENSGALG00000028472	TAGLN2
ALDBGALG0000005381	ENSGALG00000010612	PRKD3
ALDBGALG0000005381	ENSGALG00000003059	HLF
ALDBGALG0000005381	ENSGALG00000004784	--
ALDBGALG0000005381	ENSGALG00000029138	-
ALDBGALG0000005381	ENSGALG00000026981	NHSL1
ALDBGALG0000005381	ENSGALG00000005927	ST5
ALDBGALG0000005381	ENSGALG00000011476	42989
ALDBGALG0000005381	ENSGALG00000001169	CRB2
ALDBGALG0000005381	ENSGALG00000012363	EGFR
ALDBGALG0000005381	ENSGALG00000005652	DIDO1
ALDBGALG0000005381	ENSGALG00000015377	PHLDB2
ALDBGALG0000005381	ENSGALG00000005272	CDH5
ALDBGALG0000005381	ENSGALG00000028695	-
ALDBGALG0000005381	ENSGALG00000025543	--
ALDBGALG0000005381	ENSGALG00000015869	WWP1
ALDBGALG0000005381	ENSGALG00000008570	MOV10L1
ALDBGALG0000005381	ENSGALG00000012544	GALNT5
ALDBGALG0000005381	ENSGALG00000024000	7
ALDBGALG0000005381	ENSGALG00000007870	SMAD3
ALDBGALG0000005381	ENSGALG00000001443	PTPRU
ALDBGALG0000005381	ENSGALG00000006052	WDR48
ALDBGALG0000005381	ENSGALG00000015774	CYYR1
ALDBGALG0000005381	ENSGALG00000009530	PDZRN4
ALDBGALG0000005381	ENSGALG00000010934	INADL
ALDBGALG0000005381	ENSGALG00000023536	FZD7
ALDBGALG0000005381	ENSGALG00000016810	SH3RF3
ALDBGALG0000005381	ENSGALG00000008076	TMEM164
ALDBGALG0000005381	ENSGALG00000011233	-
ALDBGALG0000005381	ENSGALG00000008485	CCNYL1
ALDBGALG0000005381	ENSGALG00000025858	LUZP1
ALDBGALG0000005381	ENSGALG00000008600	IQGAP1
ALDBGALG0000005381	ENSGALG00000004140	SH3BP4
ALDBGALG0000005381	ENSGALG00000001480	FAM212B
ALDBGALG0000005381	ENSGALG00000026498	-
ALDBGALG0000005381	ENSGALG00000015575	HTRA3
ALDBGALG0000005381	ENSGALG00000004593	SULF2
ALDBGALG0000005381	ENSGALG00000005259	VIPR1
ALDBGALG0000005381	ENSGALG00000026075	AMER3
ALDBGALG0000005381	ENSGALG00000002991	ARID5B
ALDBGALG0000005381	ENSGALG00000010115	SCLT1
ALDBGALG0000005381	ENSGALG00000010218	--
ALDBGALG0000005381	ENSGALG00000001250	APLP2
ALDBGALG0000005381	ENSGALG00000028820	--
ALDBGALG0000005381	ENSGALG00000002315	PARL
ALDBGALG0000005381	ENSGALG00000028251	NOL4L
ALDBGALG0000005381	ENSGALG00000012769	CHPT1
ALDBGALG0000005381	ENSGALG00000027701	NANOS3
ALDBGALG0000005381	ENSGALG00000015564	PREX2
ALDBGALG0000005381	ENSGALG00000016959	DGKH
ALDBGALG0000005381	ENSGALG00000012342	SASH1
ALDBGALG0000005381	ENSGALG00000010780	ER81
ALDBGALG0000005381	ENSGALG00000004212	ADAM10
ALDBGALG0000005381	ENSGALG00000002872	MALT1
ALDBGALG0000005381	ENSGALG00000024315	--
ALDBGALG0000005381	ENSGALG00000009534	PLEKHA1
ALDBGALG0000005381	ENSGALG00000023480	FBXO39
ALDBGALG0000005381	ENSGALG00000002102	--
ALDBGALG0000005381	ENSGALG00000016945	LECT1
ALDBGALG0000005381	ENSGALG00000000871	MADPRT
ALDBGALG0000005381	ENSGALG00000028908	HOXA6
ALDBGALG0000005381	ENSGALG00000023768	EphA2
ALDBGALG0000005381	ENSGALG00000026662	SYDE1
ALDBGALG0000005381	ENSGALG00000014954	ZNF518B
ALDBGALG0000005381	ENSGALG00000005208	S1PR1
ALDBGALG0000005381	ENSGALG00000004325	P4HA1
ALDBGALG0000005381	ENSGALG00000001766	RNF165
ALDBGALG0000005381	ENSGALG00000021313	PDGFRB
ALDBGALG0000005381	ENSGALG00000003010	NUP93
ALDBGALG0000005381	ENSGALG00000000252	SCN4A
ALDBGALG0000005381	ENSGALG00000017389	SIX4
ALDBGALG0000005381	ENSGALG00000012082	FAIM
ALDBGALG0000005381	ENSGALG00000013149	MOCOS
ALDBGALG0000005381	ENSGALG00000003551	PRELP
ALDBGALG0000005381	ENSGALG00000016614	SHROOM2
ALDBGALG0000005381	ENSGALG00000016602	ARHGAP6
ALDBGALG0000005381	ENSGALG00000016867	ITGBL1
ALDBGALG0000005381	ENSGALG00000001780	PROC
ALDBGALG0000005381	ENSGALG00000013165	FH
ALDBGALG0000005381	ENSGALG00000012013	SLC25A17
ALDBGALG0000005381	ENSGALG00000020899	-
ALDBGALG0000005381	ENSGALG00000001332	RBL1
ALDBGALG0000005381	ENSGALG00000027907	NR2F1
ALDBGALG0000005381	ENSGALG00000008431	SMARCA1
ALDBGALG0000005381	ENSGALG00000001544	ADAMTS10
ALDBGALG0000005421	ENSGALG00000008473	PLXND1
ALDBGALG0000005421	ENSGALG00000006498	PTPRN2
ALDBGALG0000005421	ENSGALG00000003739	SALL1
ALDBGALG0000005421	ENSGALG00000025966	-
ALDBGALG0000005421	ENSGALG00000008238	MED13L
ALDBGALG0000005421	ENSGALG00000004689	PKN3
ALDBGALG0000005421	ENSGALG00000005503	WFDC1
ALDBGALG0000005421	ENSGALG00000007895	LDLRAD3
ALDBGALG0000005421	ENSGALG00000022955	VAMP1
ALDBGALG0000005421	ENSGALG00000010928	IBSP
ALDBGALG0000005421	ENSGALG00000016941	PCDH17
ALDBGALG0000005421	ENSGALG00000013781	MYH7
ALDBGALG0000005421	ENSGALG00000027525	-
ALDBGALG0000005421	ENSGALG00000007552	GLS
ALDBGALG0000005421	ENSGALG00000027593	ZNF292
ALDBGALG0000005421	ENSGALG00000015656	AKAP2
ALDBGALG0000005421	ENSGALG00000022857	--
ALDBGALG0000005421	ENSGALG00000020359	SIX6
ALDBGALG0000005421	ENSGALG00000025721	-
ALDBGALG0000005421	ENSGALG00000004569	UNC5B
ALDBGALG0000005421	ENSGALG00000004519	TRPV2
ALDBGALG0000005421	ENSGALG00000008109	CDHR3
ALDBGALG0000005421	ENSGALG00000025911	ARHGDIG
ALDBGALG0000005421	ENSGALG00000016499	--
ALDBGALG0000005421	ENSGALG00000005540	MICAL2
ALDBGALG0000005421	ENSGALG00000026890	ANGPT4
ALDBGALG0000005421	ENSGALG00000015177	GNA11
ALDBGALG0000005421	ENSGALG00000006121	PIK3C2A
ALDBGALG0000005421	ENSGALG00000017247	PRCP
ALDBGALG0000005421	ENSGALG00000001706	GABRG2
ALDBGALG0000005421	ENSGALG00000006656	FRMD4A
ALDBGALG0000005421	ENSGALG00000015396	CD200
ALDBGALG0000005421	ENSGALG00000028047	RHOV
ALDBGALG0000005421	ENSGALG00000025864	WTIP
ALDBGALG0000005421	ENSGALG00000010170	INTU
ALDBGALG0000005421	ENSGALG00000002302	YEATS2
ALDBGALG0000005421	ENSGALG00000013233	-
ALDBGALG0000005421	ENSGALG00000009158	CDC42BPA
ALDBGALG0000005421	ENSGALG00000007431	MAGI1
ALDBGALG0000005421	ENSGALG00000016197	FAM135B
ALDBGALG0000005421	ENSGALG00000025191	--
ALDBGALG0000005421	ENSGALG00000011148	HHIPL1
ALDBGALG0000005421	ENSGALG00000013579	FAT1
ALDBGALG0000005421	ENSGALG00000016500	FKBP1B
ALDBGALG0000005421	ENSGALG00000010221	ZSWIM5
ALDBGALG0000005421	ENSGALG00000005321	LAMA5
ALDBGALG0000005421	ENSGALG00000001234	CETP
ALDBGALG0000005421	ENSGALG00000025818	KCNK5
ALDBGALG0000005421	ENSGALG00000016330	angiopoietin-2
ALDBGALG0000005421	ENSGALG00000027381	OLIG3
ALDBGALG0000005421	ENSGALG00000013207	CTNNAL1
ALDBGALG0000005421	ENSGALG00000007500	DENND4A
ALDBGALG0000005421	ENSGALG00000015725	FGFRL1
ALDBGALG0000005421	ENSGALG00000014923	ARHGEF28
ALDBGALG0000005421	ENSGALG00000016378	ZHX1
ALDBGALG0000005421	ENSGALG00000027774	ALMS1
ALDBGALG0000005421	ENSGALG00000011699	ADCY5
ALDBGALG0000005421	ENSGALG00000006198	LSS
ALDBGALG0000005421	ENSGALG00000012295	CDKL1
ALDBGALG0000005421	ENSGALG00000003375	FOXP4
ALDBGALG0000005421	ENSGALG00000009739	AMIGO2
ALDBGALG0000005421	ENSGALG00000027895	CHDZ
ALDBGALG0000005421	ENSGALG00000007766	KIAA1217
ALDBGALG0000005421	ENSGALG00000027835	PCBD1
ALDBGALG0000005421	ENSGALG00000016040	MORC3
ALDBGALG0000005421	ENSGALG00000006818	KMT2A
ALDBGALG0000005421	ENSGALG00000024401	--
ALDBGALG0000005421	ENSGALG00000005811	COL7A1
ALDBGALG0000005421	ENSGALG00000025960	--
ALDBGALG0000005421	ENSGALG00000005720	--
ALDBGALG0000005421	ENSGALG00000023872	FAM129B
ALDBGALG0000005421	ENSGALG00000016316	GCM1
ALDBGALG0000005421	ENSGALG00000003852	LAMC3
ALDBGALG0000005421	ENSGALG00000004414	LUZP2
ALDBGALG0000005421	ENSGALG00000008519	NR2C2
ALDBGALG0000005421	ENSGALG00000010049	PTPRB
ALDBGALG0000005421	ENSGALG00000004853	LRP3
ALDBGALG0000005421	ENSGALG00000001262	CLIC4
ALDBGALG0000005421	ENSGALG00000009034	ALK
ALDBGALG0000005421	ENSGALG00000006886	Dach2
ALDBGALG0000005421	ENSGALG00000007055	-
ALDBGALG0000005421	ENSGALG00000015263	TMEM30C
ALDBGALG0000005421	ENSGALG00000009403	GRK5
ALDBGALG0000005421	ENSGALG00000015866	BCKDHB
ALDBGALG0000005421	ENSGALG00000028795	CADM3
ALDBGALG0000005421	ENSGALG00000020180	ALB
ALDBGALG0000005421	ENSGALG00000012949	-
ALDBGALG0000005421	ENSGALG00000027373	--
ALDBGALG0000005421	ENSGALG00000007889	CCDC85A
ALDBGALG0000005421	ENSGALG00000004510	ZNF536
ALDBGALG0000005421	ENSGALG00000005924	MGAT4B
ALDBGALG0000005421	ENSGALG00000015615	DOK7
ALDBGALG0000005421	ENSGALG00000008886	ZNF618
ALDBGALG0000005421	ENSGALG00000025245	--
ALDBGALG0000005421	ENSGALG00000025795	ARHGAP23
ALDBGALG0000005421	ENSGALG00000013007	CACNA2D4
ALDBGALG0000005421	ENSGALG00000003461	USP49
ALDBGALG0000005421	ENSGALG00000004436	-
ALDBGALG0000005421	ENSGALG00000009652	-
ALDBGALG0000005421	ENSGALG00000007917	LAMB4
ALDBGALG0000005421	ENSGALG00000016582	PBK
ALDBGALG0000005421	ENSGALG00000026454	--
ALDBGALG0000005421	ENSGALG00000008294	ITPR1
ALDBGALG0000005421	ENSGALG00000026228	-
ALDBGALG0000005421	ENSGALG00000009156	CDAN1
ALDBGALG0000005421	ENSGALG00000017180	DYNC2H1
ALDBGALG0000005421	ENSGALG00000020616	--
ALDBGALG0000005421	ENSGALG00000007220	FTH1
ALDBGALG0000005421	ENSGALG00000024489	--
ALDBGALG0000005421	ENSGALG00000010597	CRIM1
ALDBGALG0000005421	ENSGALG00000009774	ELF2
ALDBGALG0000005421	ENSGALG00000009919	KCNG3
ALDBGALG0000005421	ENSGALG00000028801	YPEL1
ALDBGALG0000005421	ENSGALG00000011320	TMCC3
ALDBGALG0000005421	ENSGALG00000009145	STARD9
ALDBGALG0000005421	ENSGALG00000006802	LAMB2
ALDBGALG0000005421	ENSGALG00000014964	NT5DC1
ALDBGALG0000005421	ENSGALG00000014827	KIAA0408
ALDBGALG0000005421	ENSGALG00000026475	SLURP1
ALDBGALG0000005421	ENSGALG00000010607	SPATA7
ALDBGALG0000005421	ENSGALG00000024000	7
ALDBGALG0000005421	ENSGALG00000013727	SYNJ2
ALDBGALG0000005421	ENSGALG00000010958	PPFIA2
ALDBGALG0000005421	ENSGALG00000010987	LYST
ALDBGALG0000005421	ENSGALG00000022739	AKAP11
ALDBGALG0000005421	ENSGALG00000015974	ADRA1D
ALDBGALG0000005421	ENSGALG00000003536	KLHL11
ALDBGALG0000005421	ENSGALG00000014935	GREB1L
ALDBGALG0000005421	ENSGALG00000010934	INADL
ALDBGALG0000005421	ENSGALG00000002076	DGCR8
ALDBGALG0000005421	ENSGALG00000028628	LAPTM4B
ALDBGALG0000005421	ENSGALG00000014179	SBK1
ALDBGALG0000005421	ENSGALG00000013678	AGMAT
ALDBGALG0000005421	ENSGALG00000025842	BRT-1
ALDBGALG0000005421	ENSGALG00000024379	--
ALDBGALG0000005421	ENSGALG00000013863	PSMG2
ALDBGALG0000005421	ENSGALG00000007392	ADAMTS9
ALDBGALG0000005421	ENSGALG00000019500	--
ALDBGALG0000005421	ENSGALG00000005084	TRIM37
ALDBGALG0000005421	ENSGALG00000012566	SYN3
ALDBGALG0000005421	ENSGALG00000011068	COBLL1
ALDBGALG0000005421	ENSGALG00000000568	LGR6
ALDBGALG0000005421	ENSGALG00000014853	CLVS2
ALDBGALG0000005421	ENSGALG00000028015	-
ALDBGALG0000005421	ENSGALG00000001867	SKOR2
ALDBGALG0000005421	ENSGALG00000006091	-
ALDBGALG0000005421	ENSGALG00000015564	PREX2
ALDBGALG0000005421	ENSGALG00000021285	UNG
ALDBGALG0000005421	ENSGALG00000005693	INOS
ALDBGALG0000005421	ENSGALG00000016321	ICK
ALDBGALG0000005421	ENSGALG00000012914	PRKDC
ALDBGALG0000005421	ENSGALG00000008627	TTBK1
ALDBGALG0000005421	ENSGALG00000015428	PSD3
ALDBGALG0000005421	ENSGALG00000011687	-
ALDBGALG0000005421	ENSGALG00000009393	CAV1
ALDBGALG0000005421	ENSGALG00000012057	TRANK1
ALDBGALG0000005421	ENSGALG00000009842	RASSF3
ALDBGALG0000005421	ENSGALG00000011890	GPR103
ALDBGALG0000005421	ENSGALG00000003028	ADAMTS13
ALDBGALG0000005421	ENSGALG00000015451	ZNF462
ALDBGALG0000005421	ENSGALG00000017715	TINAGL1
ALDBGALG0000005421	ENSGALG00000022887	KBTBD11
ALDBGALG0000005421	ENSGALG00000013363	NCALD
ALDBGALG0000000599	ENSGALG00000026704	GPX8
ALDBGALG0000000599	ENSGALG00000002709	MYO1C
ALDBGALG0000000599	ENSGALG00000002239	-
ALDBGALG0000000599	ENSGALG00000016049	RRM2B
ALDBGALG0000000599	ENSGALG00000008043	CORO2B
ALDBGALG0000000599	ENSGALG00000010311	NAV3
ALDBGALG0000000599	ENSGALG00000010486	JAKMIP3
ALDBGALG0000000599	ENSGALG00000010716	AGA
ALDBGALG0000000599	ENSGALG00000000362	NAV1
ALDBGALG0000000599	ENSGALG00000027550	RGS16
ALDBGALG0000000599	ENSGALG00000015424	FAM110B
ALDBGALG0000000599	ENSGALG00000002922	NOTCH2
ALDBGALG0000000599	ENSGALG00000004736	STAU1
ALDBGALG0000000599	ENSGALG00000016338	RNF139
ALDBGALG0000000599	ENSGALG00000027097	-
ALDBGALG0000000599	ENSGALG00000016355	ERICH1
ALDBGALG0000000599	ENSGALG00000026583	--
ALDBGALG0000000599	ENSGALG00000000264	-
ALDBGALG0000000599	ENSGALG00000007478	SLC51A
ALDBGALG0000000599	ENSGALG00000027251	--
ALDBGALG0000000599	ENSGALG00000010448	LTBP1
ALDBGALG0000000599	ENSGALG00000015943	PDP1
ALDBGALG0000000599	ENSGALG00000027936	DAPK3
ALDBGALG0000000599	ENSGALG00000013634	LRRC2
ALDBGALG0000000599	ENSGALG00000013941	PDE7B
ALDBGALG0000000599	ENSGALG00000012927	CDH10
ALDBGALG0000000599	ENSGALG00000004934	CDC25A
ALDBGALG0000000599	ENSGALG00000014074	CPEB4
ALDBGALG0000000599	ENSGALG00000007437	DPP8
ALDBGALG0000000599	ENSGALG00000012547	ACVR1C
ALDBGALG0000000599	ENSGALG00000006220	KCNC1
ALDBGALG0000000599	ENSGALG00000027796	--
ALDBGALG0000000599	ENSGALG00000001264	PLXNA2
ALDBGALG0000000599	ENSGALG00000025187	--
ALDBGALG0000000599	ENSGALG00000001567	NT5DC2
ALDBGALG0000000599	ENSGALG00000014984	F2RL1
ALDBGALG0000000599	ENSGALG00000017229	FAT3
ALDBGALG0000000599	ENSGALG00000005171	AP1S3
ALDBGALG0000000599	ENSGALG00000005229	DPH5
ALDBGALG0000000599	ENSGALG00000003396	NFATC3
ALDBGALG0000000599	ENSGALG00000007530	-
ALDBGALG0000000599	ENSGALG00000004559	DPY19L3
ALDBGALG0000000599	ENSGALG00000017405	NPR3
ALDBGALG0000000599	ENSGALG00000026845	--
ALDBGALG0000000599	ENSGALG00000026834	PLPP2
ALDBGALG0000000599	ENSGALG00000010027	CFL2
ALDBGALG0000000599	ENSGALG00000013422	C12ORF32
ALDBGALG0000000599	ENSGALG00000026607	C15orf40
ALDBGALG0000000599	ENSGALG00000007944	HECW2
ALDBGALG0000000599	ENSGALG00000027308	-
ALDBGALG0000000599	ENSGALG00000016859	-
ALDBGALG0000000599	ENSGALG00000002142	DGKQ
ALDBGALG0000000599	ENSGALG00000006235	SLC41A3
ALDBGALG0000000599	ENSGALG00000012533	MYH9
ALDBGALG0000000599	ENSGALG00000020939	SLC35C2
ALDBGALG0000000599	ENSGALG00000007395	ABCC2
ALDBGALG0000000599	ENSGALG00000009608	UBR3
ALDBGALG0000000599	ENSGALG00000007179	ATP13A5
ALDBGALG0000000599	ENSGALG00000003188	--
ALDBGALG0000000599	ENSGALG00000027159	CNKSR3
ALDBGALG0000000599	ENSGALG00000003169	CBFB
ALDBGALG0000000599	ENSGALG00000016141	-
ALDBGALG0000000599	ENSGALG00000001788	ADPGK
ALDBGALG0000000599	ENSGALG00000016333	MTSS1
ALDBGALG0000000599	ENSGALG00000006708	COL23A1
ALDBGALG0000000599	ENSGALG00000000478	--
ALDBGALG0000000599	ENSGALG00000003624	KLHL10
ALDBGALG0000000599	ENSGALG00000015123	ZDHHC23
ALDBGALG0000000599	ENSGALG00000013505	SYNE1
ALDBGALG0000000599	ENSGALG00000000844	SLC26A8
ALDBGALG0000000599	ENSGALG00000026389	-
ALDBGALG0000000599	ENSGALG00000017165	CUL5
ALDBGALG0000000599	ENSGALG00000013091	EPS8
ALDBGALG0000000599	ENSGALG00000005930	PLS3
ALDBGALG0000000599	ENSGALG00000005758	SPPL2A
ALDBGALG0000000599	ENSGALG00000025803	-
ALDBGALG0000000599	ENSGALG00000024470	CCLI5
ALDBGALG0000000599	ENSGALG00000007289	CLPX
ALDBGALG0000000599	ENSGALG00000015606	GJA10
ALDBGALG0000000599	ENSGALG00000016456	Lpin1
ALDBGALG0000000599	ENSGALG00000017072	N4BP2L1
ALDBGALG0000000599	ENSGALG00000005474	PNAT10
ALDBGALG0000000599	ENSGALG00000001770	ACAP3
ALDBGALG0000000599	ENSGALG00000015029	EVC2
ALDBGALG0000000599	ENSGALG00000015101	-
ALDBGALG0000000599	ENSGALG00000013660	ZNF516
ALDBGALG0000000599	ENSGALG00000013072	akr
ALDBGALG0000000599	ENSGALG00000011301	LRRC40
ALDBGALG0000000599	ENSGALG00000007106	DNAH17
ALDBGALG0000000599	ENSGALG00000011881	CCNA2
ALDBGALG0000000599	ENSGALG00000028250	ANKRD22
ALDBGALG0000000599	ENSGALG00000010026	PPP1CB
ALDBGALG0000000599	ENSGALG00000009272	-
ALDBGALG0000000599	ENSGALG00000016058	ERG
ALDBGALG0000000599	ENSGALG00000023542	ALPL
ALDBGALG0000000599	ENSGALG00000015444	NSMAF
ALDBGALG0000000599	ENSGALG00000010117	SLC25A21
ALDBGALG0000000599	ENSGALG00000012568	TIMP3
ALDBGALG0000000599	ENSGALG00000015758	PAG1
ALDBGALG0000000599	ENSGALG00000002699	VAV2
ALDBGALG0000000599	ENSGALG00000008992	ETNPPL
ALDBGALG0000000599	ENSGALG00000002082	AMPD1
ALDBGALG0000000599	ENSGALG00000015506	GBE1
ALDBGALG0000000599	ENSGALG00000027154	--
ALDBGALG0000000599	ENSGALG00000005034	ACAD9
ALDBGALG0000000599	ENSGALG00000007841	DNAH7
ALDBGALG0000000599	ENSGALG00000009317	--
ALDBGALG0000000599	ENSGALG00000010665	FOXN3
ALDBGALG0000000599	ENSGALG00000009179	TNFSF10
ALDBGALG0000000599	ENSGALG00000013846	ARFGEF3
ALDBGALG0000000599	ENSGALG00000008885	PDE1A
ALDBGALG0000000599	ENSGALG00000010368	VASH1
ALDBGALG0000000599	ENSGALG00000027511	SP5
ALDBGALG0000000599	ENSGALG00000004969	TIMP4
ALDBGALG0000000599	ENSGALG00000016845	CARKD
ALDBGALG0000000599	ENSGALG00000008674	RAPH1
ALDBGALG0000000599	ENSGALG00000010081	SH3D19
ALDBGALG0000000599	ENSGALG00000012024	MKL1
ALDBGALG0000000599	ENSGALG00000013366	TBL1X
ALDBGALG0000000599	ENSGALG00000026182	CTTNBP2NL
ALDBGALG0000000599	ENSGALG00000008469	SPINT1
ALDBGALG0000000599	ENSGALG00000009683	NEK1
ALDBGALG0000000599	ENSGALG00000007021	PCNT
ALDBGALG0000000599	ENSGALG00000015661	CRISPLD1
ALDBGALG0000000599	ENSGALG00000006862	-
ALDBGALG0000000599	ENSGALG00000006401	OSBPL5
ALDBGALG0000000599	ENSGALG00000005266	BEAN1
ALDBGALG0000000599	ENSGALG00000011622	MAS1
ALDBGALG0000000599	ENSGALG00000014873	GJA1
ALDBGALG0000000599	ENSGALG00000005398	HAGH
ALDBGALG0000000599	ENSGALG00000017130	LATS2
ALDBGALG0000000599	ENSGALG00000011608	INF2
ALDBGALG0000000599	ENSGALG00000011025	SIPA1L2
ALDBGALG0000000599	ENSGALG00000015792	ADAMTS1
ALDBGALG0000000599	ENSGALG00000009068	ITPKB
ALDBGALG0000000599	ENSGALG00000027932	SLF1
ALDBGALG0000000599	ENSGALG00000020614	TM2D1
ALDBGALG0000000599	ENSGALG00000005301	CYB5R2
ALDBGALG0000000599	ENSGALG00000016351	ACOT9
ALDBGALG0000000599	ENSGALG00000001121	SH3GL1
ALDBGALG0000000599	ENSGALG00000002874	ZBTB38
[truncated: 13,724 more rows]
