# Supplementary material for: Integrative analysis of long noncoding RNA and mRNA reveals candidate lncRNAs responsible for meat quality at different physiological stages in Gushi chicken
Source: PLoS One. 2019 Apr 9;14(4):e0215006. doi: 10.1371/journal.pone.0215006 (PMC6456248; doi:10.1371/journal.pone.0215006)
Supplement: S3 Table — (XLSX) [file pone.0215006.s003.xlsx]

## Sheet: Sheet1
S3 Table. KEGG pathways associated with lncRNA-mRNA interaction network analysis of differentially expressed genes
KEGG Pathway	Target_gene_name	G20w	G55w	log2FoldChange	pvalue	LncRNA	Pearson_cofficient
ECM-receptor interaction	LAMA4	2659.8	1005.72	-1.4031	2.83e-05	ALDBGALG0000005689	0.888961
	LAMB4	26.3596	5.31309	-2.3107	0.0014079	ALDBGALG0000002462	0.967441
	RELN	131.172	47.897	-1.4535	0.00046226	ALDBGALG0000005595	0.900735
	COL6A3	11087.1	2474.49	-2.1637	0.0013438	ALDBGALG0000005463	0.883474
	COL4A1	12483	4997.23	-1.3208	0.00024108	ALDBGALG0000004644	-0.951123
	COL5A1	2993	588.092	-2.3475	9.46e-05	ALDBGALG0000003544	0.911055
	COL4A2	7686.17	2739.34	-1.4884	2.85e-06	ALDBGALG0000004644	-0.961443
	COL2A1	179.478	53.4446	-1.7477	1.62e-05	ALDBGALG0000004424	0.972494
	THBS4	58.4931	7.55366	-2.953	0.0010577	ALDBGALG0000004424	0.923244
	LAMC1	7064.67	2635.11	-1.4228	3.36e-06	ALDBGALG0000002611	0.992737
	CHAD	2410.93	277.283	-3.1202	1.7e-05	ALDBGALG0000005595	0.839033
	LAMB1	4731.47	1587.23	-1.5758	4.84e-07	ALDBGALG0000005595	0.934541
	AGRN	999.053	476.212	-1.069	0.00052009	ALDBGALG0000005595	0.957035
Glycerophospholipid metabolism	AGPAT3	465.78	1038.55	1.1569	0.00015974	ALDBGALG0000005198	0.980776
	GPD1	18745.3	7136.46	-1.3932	2.28e-05	ALDBGALG0000005554	0.963667
	PHOSPHO1	951.693	2056.53	1.1116	0.0003516	ALDBGALG0000004644	0.985343
	AGPAT9	364.338	768.323	1.0764	0.0010942	ALDBGALG0000005602	0.984451
	Lpin1	1631.76	5318.13	1.7045	7.24e-08	ALDBGALG0000000599	-0.945559
	ETNPPL	3811.45	384.503	3.3093	9.25e-24	ALDBGALG0000003195	0.947373
	LPCAT2	208.713	1018.72	-2.2872	0.00063962	ALDBGALG0000005198	0.981916
	PLA2G12A	215.099	678.58	-1.6575	6.54e-07	ALDBGALG0000004807	0.927085
	DGKD	1043.94	421.119	1.3097	1.81e-05	ALDBGALG0000002811	0.897348
	PLD1	802.788	375.423	1.0965	0.00046479	ALDBGALG0000005381	0.894677
Protein processing in endoplasmic reticulum	RAD23B	2002.84	6047.52	-1.5943	1.74e-07	ALDBGALG0000005198	0.990229
	NPLOC4	1608.43	4062.41	-1.3367	2.08e-05	ALDBGALG0000004644	0.990828
	PLAA	358.26	791.103	-1.1429	0.00029647	ALDBGALG0000005492	0.989575
	CUL1	590.072	1186.45	-1.0077	0.0013697	ALDBGALG0000005492	0.985195
	NSFL1C	935.498	2033.25	-1.12	0.00035207	ALDBGALG0000005749	0.976198
	VCP	3238.6	8712.29	-1.4277	4.35e-06	ALDBGALG0000005198	0.945194
	RBX1	551.502	1156.51	-1.0683	0.00067182	ALDBGALG0000004807	0.936457
	LMAN1	533.365	1216.18	-1.1892	0.00021458	ALDBGALG0000005198	0.971383
	UBE2D3	1797.77	4106.84	-1.1918	8.14e-05	ALDBGALG0000005492	0.980198
	SEC24A	1216.68	2542.52	-1.0633	0.00084804	ALDBGALG0000002559	0.911082
	UBE2D1	614.15	1512.78	-1.3005	2.25e-05	ALDBGALG0000004098	0.947801
	SAR1B	7347.29	19606.9	-1.4161	5.15e-06	ALDBGALG0000005198	0.983905
	UFD1L	1033.92	2083.25	-1.0107	0.0015622	ALDBGALG0000005198	0.989019
Ubiquitin mediated proteolysis	CDC34	524.44	1825.4	-1.7994	4.27e-05	ALDBGALG0000005492	0.995442
	UBE2B	1733.64	4398.67	-1.3433	1.83e-05	ALDBGALG0000000013	0.906162
	CUL1	590.072	1186.45	-1.0077	0.0013697	ALDBGALG0000005492	0.985195
	NEDD4	476.365	1059.7	-1.1535	0.00033347	ALDBGALG0000002408	-0.943811
	UBE2K	473.998	1225.78	-1.3707	1.05e-05	ALDBGALG0000000547	0.989913
	RBX1	551.502	1156.51	-1.0683	0.00067182	ALDBGALG0000003588	0.974392
	UBE2D3	1797.77	4106.84	-1.1918	8.14e-05	ALDBGALG0000000296	0.938934
	CUL4A	774.726	1744.63	-1.1712	0.00025386	ALDBGALG0000002376	0.975787
	UBE2D1	614.15	1512.78	-1.3005	2.25e-05	ALDBGALG0000004098	0.947801
	TCEB1	820.245	1815.19	-1.146	0.00027313	ALDBGALG0000002353	0.985944
	UBE2Q2	1913.96	3738.94	-0.96607	0.0012416	ALDBGALG0000003552	0.937807
Biosynthesis of amino acids	IDH1	637.175	1297.92	-1.0264	0.0007257	ALDBGALG0000004098	0.958125
	GLUL	3316.91	11627.6	-1.8096	0.00011871	ALDBGALG0000005602	0.975639
	PSPH	846.538	258.977	1.7087	2.63e-07	ALDBGALG0000000523	0.864136
	TPI1	79732.3	40546.5	0.97559	0.00055503	ALDBGALG0000001942	0.959472
	RPIA	1172.94	4414.18	-1.912	2.59e-10	ALDBGALG0000000325	-0.915223
	PGK1	70915.8	35092.4	1.0149	0.0002927	ALDBGALG0000005749	-0.971978
	TALDO1	562.332	1141.36	-1.0213	0.00078775	ALDBGALG0000002182	0.951043
