# Supplementary material for: Integrative analysis of long noncoding RNA and mRNA reveals candidate lncRNAs responsible for meat quality at different physiological stages in Gushi chicken
Source: PLoS One. 2019 Apr 9;14(4):e0215006. doi: 10.1371/journal.pone.0215006 (PMC6456248; doi:10.1371/journal.pone.0215006)
Supplement: S4 Table — (XLSX) [file pone.0215006.s004.xlsx]

## Sheet: Sheet1
S4 Table. Primers used for qRT-PCR in this study
Gene ID	Product size（bp)	Primer sequences(5'-3')	Primer sequences(3'-5')	Tm
ALDBGALG0000005729	226	GCTGCTGAGGAGTTGGTTTC	TTGGTGCAGAGTTTCAGTGC	60°C
ALDBGALG0000001736	246	GACCCTCCTCTGGTGATGAA	GTGCAGGCAGCAGTACAAAA	60°C
ALDBGALG0000000605	239	GGAGTGGAGGACAGGACAAA	TGACCCAATGGAGTTGTTGA	60°C
ALDBGALG0000005114	245	AGAGCAGCAATGCCGTAACT	AAAATCCCAATGACCCTTCC	60°C
ALDBGALG0000004424	156	CTGTGCAAAACTGCAGCGAT	AGATAACTTGTGGCTGCGCT	60°C
ALDBGALG0000000119	231	AGAGGAGGCAAATCTCAGCA	AGATGGCCAGCTCCAGAGTA	60°C
ALDBGALG0000001940	104	CTGAATGGGTCCAAGCTCCA	CAGAAAGAGCCCCACAGACC	60°C
ALDBGALG0000001104	286	CCATCCCTGGCAGTGTTCAA	CCCGTAAGGCCATTCACATC	60°C
ALDBGALG0000002353	191	CTCCCCACGTGTTTTCAGTT	CTCCAGCGGTTTGAATGTTT	60°C
